# Supplementary material for: Fibroblast-derived extracellular vesicles contain SFRP1 and mediate pulmonary fibrosis
Source: JCI Insight. 2024 Aug 15;9(18):e168889. doi: 10.1172/jci.insight.168889 (PMC11457858; doi:10.1172/jci.insight.168889)
Supplement: Supporting data values [file jciinsight-9-168889-s189.xlsx]

## Sheet: Fig1B
NaCl	D3	D7	D14	D21	D28	D56
0.05	0.06	0.04	0.03	0.04	0.06	0.059
0.05	0.06	0.04	0.03	0.04	0.03	0.07
0.07	0.06	0.05	0.03	0.02	0.07	0.05
0.07	0.06	0.05	0.03	0.04	0.03	0.061
0.06	0.06	0.05	0.03	0.04	0.02	0.058
0.060319	0.08	0.05	0.04	0.01	0.06	0.028
0.0581191	0.06	0.03	0.03	0.05	0.04	0.051
0.0598053	0.05	0.05	0.02	0.03	0.04	0.05
0.07	0.05	0.05	0.03	0.063	0.05	0.077
0.07	0.07	0.05	0.03	0.055	0.05	0.068
0.07	0.047	0.047	0.02	0.059	0.036	0.053
0.06	0.048	0.046	0.026	0.052	0.037	0.069
0.06	0.039	0.045	0.046	0.04	0.053	0.071
0.0468056	0.041	0.054	0.037	0.02	0.023
0.0588969	0.05	0.039	0.042	0.051	0.037
0.0554094	0.051	0.033	0.06		0.066
0.0684435			0.059
0.0536415			0.032
			0.065
			0.028

## Sheet: Fig1C
NaCl	D3	D7	D14	D21	D28	D56
38.13	74.78	49.67	38.13	64.24	86.33	119.01
22.06	102.9	50.18	63.23	72.77	137.55	76.47
36.12	46.66	73.27	153.61	120.47	100.39	91.79
30.59	107.42	82.81	75.78	106.92	91.85	114.02
48.17	35.11	80.81	60.72	83.32	180.73	97.04
52.18	25.07	44.15	72.77	90.35	128.01	129.34
35.61	46.02	61.73	95.37	67.75	194.79	106.76
54.7	58.36	67.25	115.95	91.35	150.1	84.7
41.2	68.68	66.24	95.87	58.88	102.9	99.76
27.81	47.24	55.2	84.82	49.08	101.39	96.87
32.89	31.66	48.03	78.93	58.18	94.07	111.92
30.7	47.94	48.64	69.39	57.48	85.93	150.44
24.13	49.43	84.7	48.9	66.67	71.31	93.98
56.96	56.87	45.23	87.59	67.98	124.27
41.81	41.03	49.87	91.79	63.17	94.33
59.76	28.68	58.27	76.21	111.92	73.76
42.08		104.92	73.94
50.39		73.85	74.72
		35.07	56.08
		51.18

## Sheet: Fig1E
NaCl	D3	D7	D14	D21	D28	D56
8110000000	9770000000	17800000000	23500000000	31200000000	23200000000	14700000000
12400000000	7820000000	20500000000	24500000000	21200000000	20700000000	9720000000
7480000000	10400000000	36300000000	14200000000	8310000000	32800000000	9570000000
6400000000	30200000000	10900000000	31200000000	15400000000	11100000000	10000000000
241000000	21600000000	15200000000	25300000000	3730000000	13000000000	22300000000
7030000000	14700000000	22000000000	15400000000	22700000000	3380000000	8340000000
9550000000	20500000000	20500000000	39400000000	28800000000	11000000000	13300000000
2920000000	20700000000	37900000000	29900000000		8380000000	14200000000
7350000000	28600000000	17800000000			11400000000	19000000000
4730000000	17200000000	24000000000			30000000000	17700000000
1880000000					10900000000	16000000000
715000000						6310000000
1090000000						10900000000
3420000000
2440000000

## Sheet: Fig1F
Diameter (nm)	NaCl	NaCl	NaCl	NaCl	NaCl	NaCl	NaCl	NaCl	NaCl	NaCl	BLM D3	BLM D3	BLM D3	BLM D3	BLM D3	BLM D3	BLM D3	BLM D3	BLM D3	BLM D3	BLM D7	BLM D7	BLM D7	BLM D7	BLM D7	BLM D7	BLM D7	BLM D7	BLM D7	BLM D7	BLM D14	BLM D14	BLM D14	BLM D14	BLM D14	BLM D14	BLM D14	BLM D14	BLM D21	BLM D21	BLM D21	BLM D21	BLM D21	BLM D21	BLM D21	BLM D28	BLM D28	BLM D28	BLM D28
0.5	0	0	0	0	0	0	0	0	0	0	0	0	0	0	0	0	0	0	0	0	0	0	0	0	0	0	0	0	0	0	0	0	0	0	0	0	0	0	0	0	0	0	0	0	0	0	0	0	0
1.5	0	0	0	0	0	0	0	0	0	0	0	0	0	0	0	0	0	0	0	0	0	0	0	0	0	0	0	0	0	0	0	0	0	0	0	0	0	0	0	0	0	0	0	0	0	0	0	0	0
2.5	0	0	0	0	0	0	0	0	0	0	0	0	0	0	0	0	0	0	0	0	0	0	0	0	0	0	0	0	0	0	0	0	0	0	0	0	0	0	0	0	0	0	0	0	0	0	0	0	0
3.5	0	0	0	0	0	0	0	0	0	0	0	0	0	0	0	0	0	0	0	0	0	0	0	0	0	0	0	0	0	0	0	0	0	0	0	0	0	0	0	0	0	0	0	0	0	0	0	0	0
4.5	0	0	0	0	0	0	0	0	0	0	0	0	0	0	0	0	0	0	0	0	0	0	0	0	0	0	0	0	0	0	0	0	0	0	0	0	0	0	0	0	0	0	0	0	0	0	0	0	0
5.5	0	0	0	0	0	0	0	0	0	0	0	0	0	0	0	0	0	0	0	0	0	0	0	0	0	0	0	0	0	0	0	0	0	0	0	0	0	0	0	0	0	0	0	0	0	0	0	0	0
6.5	0	0	0	0	0	0	0	0	0	0	0	0	0	0	0	0	0	0	0	0	0	0	0	0	0	0	0	0	0	0	0	0	0	0	0	0	0	0	0	0	0	0	0	0	0	0	0	0	0
7.5	0	0	0	0	0	0	0	0	0	0	0	0	0	0	0	0	0	0	0	0	0	0	0	0	0	0	0	0	0	0	0	0	0	0	0	0	0	0	0	0	0	0	0	0	0	0	0	0	0
8.5	0	0	0	0	0	0	0	0	0	0	0	0	0	0	0	0	0	0	0	0	0	0	0	0	0	0	0	0	0	0	0	0	0	0	0	0	0	0	0	0	0	0	0	0	0	0	0	0	0
9.5	0	0	0	0	0	0	0	0	0	0	0	0	0	0	0	0	0	0	0	0	0	0	0	0	0	0	0	0	0	0	0	0	0	0	0	0	0	0	0	0	0	0	0	0	0	0	0	0	0
10.5	0	0	0	0	0	0	0	0	0	0	0	0	0	0	0	0	0	0	0	0	0	0	0	0	0	0	0	0	0	0	0	0	0	0	0	0	0	0	0	0	0	0	0	0	0	0	0	0	0
11.5	0	0	0	0	0	0	0	0	0	0	0	0	0	0	0	0	0	0	0	0	0	0	0	0	0	0	0	0	0	0	0	0	0	0	0	0	0	0	0	0	0	0	0	0	0	0	0	0	0
12.5	0	0	0	0	0	0	0	0	0	0	0	0	0	0	0	0	0	0	0	0	0	0	0	0	0	0	0	0	0	0	0	0	0	0	0	0	0	0	0	0	0	0	0	0	0	0	0	0	0
13.5	0	0	0	0	0	0	0	0	0	0	0	0	0	0	0	0	0	0	0	0	0	0	0	0	0	0	0	0	0	0	0	0	0	0	0	0	0	0	0	0	0	0	0	0	0	0	0	0	0
14.5	0	0	0	0	0	0	0	0	0	0	0	0	0	0	0	0	0	0	0	0	0	0	0	0	0	0	0	0	0	0	0	0	0	0	0	0	0	0	0	0	0	0	0	0	0	0	0	0	0
15.5	0	0	0	0	0	0	0	0	0	0	0	0	0	0	0	0	0	0	0	0	0	0	0	0	0	0	0	0	0	0	0	0	0	0	0	0	0	0	0	0	0	0	0	0	0	0	0	0	0
16.5	0	0	0	0	0	0	0	0	0	0	0	0	0	0	0	0	0	0	0	0	0	0	0	0	0	0	0	0	0	0	0	0	0	0	0	0	0	0	0	0	0	0	0	0	0	0	0	0	0
17.5	0	0	0	0	0	0	0	0	0	0	0	0	0	0	0	0	0	0	0	0	0	0	0	0	0	0	0	0	0	0	0	0	0	0	0	0	0	0	0	0	0	0	0	0	0	0	0	0	0
18.5	0	0	0	0	0	0	0	0	0	0	0	0	0	0	0	0	0	0	0	0	0	0	0	0	0	0	0	0	0	0	0	0	0	0	0	0	0	0	0	0	0	0	0	0	0	0	0	0	0
19.5	0	0	0	0	0	0	0	0	0	0	0	0	0	0	0	0	0	0	0	0	0	0	0	0	0	0	0	0	0	0	0	0	0	0	0	0	0	0	0	0	0	0	0	0	0	0	0	0	0
20.5	0	0	0	0	0	0	0	0	0	0	0	0	0	0	0	0	0	0	0	0	0	0	0	0	0	0	0	0	0	0	0	0	0	0	0	0	0	0	0	0	0	0	0	0	0	0	0	0	0
21.5	0	0	0	0	0	0	0	0	0	0	0	0	0	0	0	0	0	0	0	0	0	0	0	0	0	0	0	0	0	0	0	0	0	0	0	0	0	0	0	0	0	0	0	0	0	0	0	0	0
22.5	0	0	0	0	0	0	0	0	0	0	0	0	0	0	0	0	0	0	0	0	0	0	0	0	0	0	0	0	0	0	0	5	0	0	0	0	0	0	0	0	0	0	0	0	0	0	0	0	0
23.5	0	0	0	0	0	0	0	0	0	0	0	0	0	0	0	0	0	0	0	0	0	0	0	0	0	0	0	0	0	0	0	35	0	0	0	0	0	0	0	0	0	0	0	0	0	0	0	0	0
24.5	0	0	0	0	0	0	0	0	0	0	0	0	0	0	0	0	0	0	0	0	0	0	0	0	0	0	0	0	0	0	0	140	0	0	0	0	0	0	0	0	0	20	0	0	0	0	0	0	0
25.5	0	0	0	0	0	0	0	0	0	0	0	0	0	0	0	0	0	0	0	0	0	0	0	0	0	0	0	0	0	0	0	500	0	0	13	0	0	0	0	0	0	75	0	0	0	15	0	0	0
26.5	0	0	0	0	0	0	0	0	0	0	0	0	0	0	0	0	0	0	0	0	0	0	0	0	15	0	0	0	0	0	0	1500	0	0	130	0	0	0	0	0	0	280	0	0	0	55	0	0	0
27.5	0	0	0	0	0	0	0	0	0	0	0	0	0	0	0	0	0	0	0	0	0	0	10	55	60	0	0	0	0	0	0	4000	0	0	1000	0	0	0	0	0	0	890	0	0	0	170	0	5	0
28.5	0	0	0	0	0	0	0	0	0	0	0	0	0	0	0	0	0	0	0	0	0	0	70	310	190	0	0	0	0	20	0	9700	10	10	5300	0	5	0	0	0	0	2600	0	0	0	500	0	30	0
29.5	0	0	0	0	0	0	0	0	0	0	0	0	0	0	0	0	0	0	0	0	0	0	360	1400	560	0	20	0	0	75	0	21000	20	20	20000	0	25	0	0	0	0	6900	0	0	0	1400	10	120	0
30.5	0	0	0	0	0	0	0	0	0	0	0	0	0	10	0	0	0	0	0	0	0	0	1400	5400	1500	0	75	15	0	250	0	43000	50	50	57000	0	100	17	0	20	0	17000	0	10	0	3500	30	390	0
31.5	0	0	0	0	0	0	0	0	0	0	0	0	0	30	0	0	0	0	0	0	0	0	4500	17000	3700	0	240	60	0	700	0	82000	110	110	130000	0	350	50	0	60	0	38000	0	45	0	9000	80	1200	0
32.5	0	0	0	0	0	0	0	0	0	0	0	0	0	90	0	0	0	0	0	0	19	0	11000	42000	8400	8.3	670	210	0	1800	25	140000	240	240	240000	0	1100	150	0	200	0	80000	0	170	15	23000	210	3100	0
33.5	0	0	0	0	0	0	0	0	0	0	0	0	15	240	0	0	0	0	0	20	50	0	25000	89000	18000	25	1700	640	0	4200	75	240000	480	480	370000	0	3000	400	0	530	0	160000	0	510	60	55000	530	7400	0
34.5	0	0	0	0	0	0	0	0	0	0	0	0	65	600	0	0	0	0	0	85	110	10	48000	160000	36000	75	4000	1900	0	9200	230	390000	930	930	510000	15	7900	980	30	1300	0	300000	0	1400	200	130000	1200	16000	0
35.5	0	0	0	0	0	0	0	0	0	0	0	0	240	1400	0	0	0	0	0	290	240	25	85000	260000	67000	210	8600	5400	0	19000	630	590000	1700	1700	630000	35	19000	2300	100	3100	0	550000	0	3600	590	280000	2700	34000	5
36.5	0	0	0	0	0	0	0	0	0	0	0	0	730	3200	5	0	0	0	0	890	520	70	140000	380000	120000	510	17000	14000	10	35000	1600	890000	3000	3000	700000	85	43000	5100	300	6800	0	940000	0	8300	1600	570000	5500	65000	15
37.5	0	0	0	0	0	0	5	0	0	0	0	10	2000	6900	30	0	0	0	0	2500	1100	180	230000	500000	200000	1200	32000	36000	30	64000	3900	1300000	5100	5100	740000	180	91000	11000	850	14000	0	1500000	0	18000	4100	1100000	11000	120000	40
38.5	0	10	0	0	0	0	15	0	0	0	0	35	4800	14000	70	0	0	0	0	6500	2100	420	360000	600000	320000	2600	58000	83000	75	110000	8900	1800000	8400	8400	740000	340	180000	22000	2200	28000	0	2400000	0	35000	9700	2000000	21000	200000	95
39.5	0	25	0	0	0	0	40	0	0	0	0	100	11000	28000	180	0	0	0	0	16000	4000	900	560000	680000	500000	5400	98000	180000	170	180000	19000	2500000	13000	13000	710000	600	340000	44000	5300	54000	0	3600000	0	65000	21000	3300000	38000	340000	190
40.5	0	60	0	0	0	0	90	0	0	0	0	270	22000	54000	450	0	0	0	0	36000	7500	1800	850000	730000	760000	11000	160000	370000	360	280000	39000	3400000	20000	20000	670000	990	620000	85000	12000	100000	0	5300000	0	110000	43000	5200000	67000	540000	380
41.5	0	120	0	0	0	0	180	0	0	0	0	670	42000	100000	1000	0	0	0	10	76000	13000	3500	1300000	760000	1100000	21000	250000	700000	730	420000	77000	4500000	30000	30000	620000	1600	1100000	160000	25000	180000	0	7600000	0	190000	81000	7800000	120000	840000	730
42.5	0	250	0	0	0	13	340	0	0	0	0	1600	76000	180000	2200	0	0	0	25	150000	23000	6400	1900000	760000	1600000	38000	380000	1300000	1400	620000	140000	6000000	43000	43000	580000	2400	1800000	290000	50000	310000	0	11000000	0	310000	140000	11000000	190000	1300000	1400
43.5	0	460	0	0	0	25	590	0	0	0	0	3400	130000	310000	4600	0	0	0	60	290000	39000	11000	2800000	750000	2300000	68000	570000	2100000	2500	900000	260000	7700000	60000	60000	540000	3500	2800000	530000	96000	530000	5	14000000	5	470000	240000	15000000	310000	1900000	2600
44.5	10	840	0	0	0	44	980	0	0	0	0	6800	220000	530000	9200	0	0	0	150	530000	65000	18000	4100000	740000	3400000	120000	830000	3500000	4300	1300000	450000	9900000	83000	83000	510000	5200	4400000	920000	170000	870000	25	19000000	10	700000	400000	20000000	490000	2800000	4600
45.5	20	1400	0	0	0	81	1500	0	0	0	0	13000	340000	860000	18000	5	0	0	330	920000	100000	30000	5900000	740000	4900000	200000	1200000	5400000	7200	1700000	740000	13000000	110000	110000	480000	7600	6800000	1600000	300000	1400000	55	25000000	20	1000000	630000	27000000	760000	4000000	8100
46.5	45	2400	0	0	0	140	2300	0	0	0	0	23000	520000	1400000	33000	15	0	0	710	1500000	160000	46000	8500000	740000	7000000	320000	1700000	8000000	12000	2400000	1200000	16000000	150000	150000	470000	11000	10000000	2500000	510000	2100000	110	32000000	40	1400000	950000	34000000	1100000	5700000	14000
47.5	95	3900	0	0	0	260	3300	0	0	0	0	40000	760000	2100000	59000	25	0	0	1500	2400000	250000	69000	12000000	760000	9700000	510000	2400000	12000000	18000	3200000	1800000	19000000	190000	190000	470000	17000	15000000	4000000	830000	3200000	210	39000000	75	1900000	1400000	41000000	1700000	7900000	24000
48.5	200	6300	0	5	0	430	4500	0	0	0	0	64000	1100000	3200000	100000	45	0	0	2900	3700000	380000	100000	17000000	790000	13000000	790000	3300000	16000000	27000	4300000	2800000	24000000	250000	250000	480000	26000	22000000	6200000	1300000	4700000	410	48000000	150	2600000	2000000	50000000	2500000	11000000	39000
49.5	420	10000	5	15	0	720	6000	0	0	0	0	98000	1500000	4700000	170000	80	0	0	5400	5500000	550000	140000	24000000	850000	17000000	1200000	4700000	22000000	41000	5700000	4000000	29000000	320000	320000	500000	40000	31000000	9200000	2000000	6600000	780	57000000	310	3400000	2800000	60000000	3500000	15000000	62000
50.5	820	16000	15	30	0	1200	7600	0	0	0	0	150000	2000000	6800000	280000	140	0	5	9800	7900000	790000	200000	33000000	930000	21000000	1800000	6600000	28000000	60000	7500000	5700000	35000000	400000	400000	550000	61000	44000000	13000000	2900000	9100000	1400	66000000	620	4500000	3900000	71000000	4800000	19000000	97000
51.5	1600	25000	30	65	0	1900	9500	0	0	10	0	210000	2700000	9700000	440000	240	0	15	17000	11000000	1100000	280000	46000000	1000000	26000000	2600000	9300000	36000000	87000	9700000	7900000	41000000	510000	510000	620000	95000	59000000	19000000	4200000	12000000	2500	74000000	1300	5900000	5200000	82000000	6600000	25000000	150000
52.5	2900	39000	60	140	0	2900	12000	0	5	20	0	290000	3500000	13000000	680000	400	8.3	35	29000	15000000	1500000	380000	63000000	1200000	31000000	3700000	13000000	46000000	130000	13000000	11000000	49000000	640000	640000	730000	150000	78000000	25000000	6000000	16000000	4400	83000000	2800	7700000	6900000	95000000	8900000	33000000	220000
53.5	5400	60000	120	300	0	4500	14000	0	15	50	0	380000	4400000	18000000	1000000	650	25	70	48000	20000000	2100000	500000	84000000	1400000	35000000	5200000	18000000	56000000	180000	16000000	14000000	58000000	800000	800000	900000	230000	100000000	34000000	8300000	20000000	7500	90000000	6500	9900000	9000000	110000000	12000000	41000000	320000
54.5	9900	94000	230	610	0	6900	16000	0	30	110	0	500000	5600000	24000000	1500000	1000	67	160	79000	26000000	2800000	660000	110000000	1700000	40000000	7200000	24000000	68000000	250000	20000000	19000000	67000000	1000000	1000000	1200000	350000	130000000	44000000	11000000	26000000	13000	97000000	15000	13000000	11000000	120000000	15000000	52000000	460000
55.5	19000	150000	440	1200	0	11000	19000	0	60	250	10	640000	6900000	32000000	2100000	1600	180	340	130000	33000000	3700000	860000	140000000	2200000	44000000	9900000	33000000	82000000	360000	25000000	24000000	77000000	1300000	1300000	1500000	520000	160000000	55000000	15000000	32000000	21000	100000000	35000	16000000	14000000	130000000	19000000	64000000	640000
56.5	44000	220000	840	2300	0	16000	22000	0	120	540	30	800000	8400000	41000000	3000000	2400	430	730	200000	41000000	4800000	1100000	180000000	2700000	47000000	13000000	43000000	97000000	500000	30000000	31000000	89000000	1600000	1600000	2100000	780000	190000000	69000000	19000000	39000000	33000	110000000	80000	20000000	18000000	150000000	24000000	78000000	880000
57.5	110000	340000	1500	4400	0	24000	25000	0	220	1200	65	1000000	10000000	52000000	4000000	3600	1000	1600	310000	50000000	6100000	1400000	220000000	3500000	51000000	17000000	56000000	110000000	700000	37000000	38000000	100000000	2000000	2000000	2800000	1100000	230000000	84000000	25000000	46000000	52000	110000000	170000	25000000	22000000	160000000	30000000	93000000	1200000
58.5	280000	520000	2800	8100	0	37000	28000	0	410	3000	160	1200000	12000000	65000000	5400000	5300	2300	3400	470000	60000000	7800000	1800000	270000000	4500000	54000000	23000000	70000000	130000000	970000	43000000	47000000	110000000	2500000	2500000	3900000	1700000	260000000	100000000	32000000	55000000	80000	120000000	340000	30000000	27000000	180000000	37000000	110000000	1600000
59.5	620000	780000	5100	14000	0	56000	34000	0	770	8900	340	1500000	14000000	80000000	7200000	7800	4800	7500	700000	71000000	9700000	2300000	320000000	5900000	58000000	29000000	87000000	150000000	1300000	51000000	58000000	130000000	3100000	3100000	5300000	2400000	300000000	120000000	40000000	65000000	120000	120000000	640000	36000000	33000000	190000000	44000000	130000000	2100000
60.5	1200000	1200000	9100	25000	0	84000	42000	0	1400	28000	750	1800000	17000000	98000000	9300000	11000	9700	16000	1000000	84000000	12000000	2900000	380000000	7600000	61000000	37000000	110000000	170000000	1800000	59000000	70000000	140000000	4000000	4000000	7200000	3400000	350000000	140000000	50000000	75000000	180000	120000000	1100000	43000000	39000000	210000000	52000000	150000000	2700000
61.5	1900000	1700000	16000	43000	0	120000	62000	5	2500	85000	1600	2200000	20000000	120000000	12000000	16000	18000	33000	1400000	97000000	15000000	3700000	430000000	9800000	64000000	45000000	130000000	190000000	2400000	67000000	83000000	160000000	5000000	5000000	9600000	4700000	390000000	170000000	61000000	87000000	260000	120000000	1800000	51000000	46000000	220000000	61000000	170000000	3500000
62.5	2700000	2400000	27000	71000	0	180000	110000	10	4500	220000	3400	2700000	23000000	140000000	15000000	23000	33000	65000	1900000	110000000	18000000	4600000	490000000	12000000	67000000	55000000	150000000	210000000	3200000	76000000	99000000	180000000	6400000	6400000	13000000	6300000	430000000	190000000	73000000	99000000	380000	130000000	2700000	59000000	54000000	240000000	71000000	200000000	4400000
63.5	3400000	3500000	46000	120000	0	270000	210000	20	7900	500000	6900	3300000	26000000	160000000	19000000	33000	58000	120000	2500000	130000000	21000000	5700000	550000000	15000000	70000000	66000000	170000000	240000000	4200000	85000000	120000000	200000000	8100000	8100000	16000000	8500000	480000000	220000000	88000000	110000000	540000	130000000	3700000	69000000	63000000	250000000	82000000	220000000	5600000
64.5	3900000	4800000	77000	180000	0	380000	410000	40	14000	980000	14000	4100000	30000000	190000000	23000000	47000	95000	220000	3300000	140000000	25000000	7100000	610000000	19000000	74000000	79000000	190000000	260000000	5400000	95000000	130000000	220000000	10000000	10000000	21000000	11000000	520000000	250000000	100000000	130000000	760000	130000000	4900000	79000000	74000000	270000000	93000000	250000000	7000000
65.5	4100000	6700000	130000	280000	5	530000	770000	80	23000	1700000	26000	4900000	34000000	220000000	28000000	67000	150000	360000	4300000	160000000	29000000	8800000	660000000	22000000	78000000	92000000	210000000	290000000	6900000	100000000	150000000	230000000	13000000	13000000	27000000	15000000	570000000	280000000	120000000	140000000	1000000	130000000	6300000	90000000	85000000	280000000	100000000	280000000	8700000
66.5	4300000	9100000	200000	420000	10	720000	1300000	160	37000	2600000	49000	6000000	39000000	250000000	33000000	95000	220000	570000	5500000	180000000	34000000	11000000	710000000	26000000	82000000	110000000	230000000	320000000	8700000	110000000	180000000	250000000	16000000	16000000	33000000	19000000	620000000	310000000	140000000	160000000	1400000	140000000	7600000	100000000	98000000	290000000	120000000	310000000	11000000
67.5	4400000	12000000	310000	610000	20	960000	2000000	280	59000	3700000	90000	7300000	44000000	280000000	39000000	130000	320000	850000	7000000	200000000	40000000	13000000	760000000	29000000	86000000	120000000	250000000	340000000	11000000	120000000	200000000	280000000	20000000	20000000	41000000	24000000	660000000	350000000	170000000	180000000	1900000	140000000	9000000	120000000	110000000	310000000	130000000	330000000	13000000
68.5	4500000	16000000	470000	870000	45	1300000	2700000	500	93000	4800000	160000	8900000	49000000	310000000	45000000	190000	450000	1200000	8900000	210000000	45000000	16000000	800000000	32000000	91000000	140000000	270000000	370000000	13000000	130000000	230000000	300000000	25000000	25000000	50000000	30000000	710000000	380000000	190000000	200000000	2600000	150000000	10000000	130000000	130000000	320000000	140000000	360000000	16000000
69.5	4800000	21000000	710000	1200000	120	1600000	3500000	850	140000	5900000	270000	11000000	54000000	350000000	52000000	260000	610000	1700000	11000000	240000000	52000000	20000000	840000000	34000000	96000000	150000000	290000000	400000000	16000000	140000000	250000000	320000000	30000000	30000000	61000000	37000000	750000000	420000000	220000000	220000000	3400000	150000000	12000000	150000000	140000000	340000000	160000000	390000000	19000000
70.5	5200000	28000000	1000000	1700000	300	2000000	4200000	1400	210000	6900000	440000	13000000	60000000	380000000	60000000	370000	790000	2200000	14000000	260000000	59000000	24000000	870000000	36000000	100000000	170000000	310000000	430000000	19000000	150000000	280000000	340000000	37000000	37000000	72000000	45000000	800000000	470000000	240000000	240000000	4500000	160000000	14000000	160000000	160000000	350000000	170000000	420000000	23000000
71.5	5700000	35000000	1500000	2200000	900	2400000	4800000	2300	310000	7900000	710000	16000000	67000000	420000000	67000000	520000	990000	2800000	18000000	280000000	66000000	29000000	900000000	38000000	110000000	190000000	320000000	460000000	23000000	170000000	310000000	360000000	45000000	45000000	85000000	55000000	840000000	510000000	270000000	260000000	5800000	160000000	15000000	180000000	180000000	360000000	180000000	460000000	27000000
72.5	6500000	44000000	2100000	3000000	2700	2900000	5200000	3600	440000	8800000	1100000	20000000	74000000	460000000	76000000	720000	1200000	3400000	22000000	300000000	75000000	34000000	930000000	39000000	110000000	200000000	330000000	480000000	27000000	180000000	340000000	380000000	53000000	53000000	100000000	66000000	890000000	550000000	310000000	280000000	7400000	170000000	18000000	200000000	200000000	380000000	200000000	490000000	32000000
73.5	7600000	55000000	2800000	3900000	7900	3500000	5600000	5500	610000	9800000	1600000	24000000	82000000	490000000	85000000	1000000	1500000	4000000	27000000	330000000	83000000	41000000	950000000	41000000	120000000	220000000	340000000	510000000	31000000	190000000	380000000	400000000	64000000	64000000	120000000	78000000	930000000	600000000	340000000	300000000	9400000	180000000	20000000	220000000	220000000	390000000	210000000	520000000	38000000
74.5	8900000	68000000	3800000	5100000	31000	4000000	5900000	8200	820000	11000000	2400000	29000000	90000000	530000000	94000000	1400000	1700000	4700000	33000000	350000000	93000000	49000000	970000000	42000000	130000000	240000000	350000000	540000000	36000000	200000000	410000000	420000000	75000000	75000000	140000000	92000000	970000000	650000000	370000000	330000000	12000000	190000000	24000000	250000000	250000000	400000000	230000000	550000000	44000000
75.5	11000000	82000000	5100000	6500000	300000	4700000	6300000	12000	1100000	13000000	3300000	34000000	99000000	570000000	100000000	1900000	2000000	5400000	41000000	380000000	100000000	57000000	990000000	44000000	140000000	250000000	350000000	570000000	41000000	210000000	450000000	450000000	87000000	87000000	160000000	110000000	1000000000	690000000	410000000	350000000	15000000	190000000	28000000	270000000	270000000	410000000	240000000	580000000	51000000
76.5	13000000	98000000	6600000	8200000	2300000	5300000	6800000	17000	1400000	15000000	4500000	41000000	110000000	600000000	110000000	2600000	2300000	6200000	49000000	400000000	110000000	68000000	1000000000	46000000	140000000	270000000	350000000	590000000	47000000	220000000	480000000	470000000	100000000	100000000	180000000	120000000	1000000000	740000000	440000000	370000000	18000000	200000000	33000000	290000000	300000000	430000000	260000000	610000000	59000000
77.5	15000000	120000000	8500000	10000000	8400000	6000000	7500000	23000	1800000	17000000	6000000	49000000	120000000	640000000	120000000	3600000	2600000	7000000	59000000	420000000	120000000	79000000	1000000000	48000000	150000000	290000000	360000000	620000000	53000000	240000000	520000000	480000000	120000000	120000000	200000000	140000000	1100000000	790000000	480000000	390000000	22000000	210000000	40000000	320000000	330000000	440000000	280000000	640000000	68000000
78.5	19000000	140000000	11000000	13000000	13000000	6800000	8400000	31000	2300000	21000000	7800000	59000000	130000000	670000000	140000000	4800000	2900000	7900000	70000000	450000000	140000000	92000000	1000000000	51000000	160000000	310000000	360000000	650000000	60000000	250000000	560000000	500000000	130000000	130000000	230000000	160000000	1100000000	840000000	510000000	420000000	27000000	220000000	48000000	340000000	350000000	450000000	290000000	680000000	78000000
79.5	23000000	160000000	13000000	16000000	9200000	7600000	9700000	41000	2800000	26000000	9900000	69000000	140000000	710000000	150000000	6500000	3300000	8900000	83000000	470000000	150000000	110000000	1000000000	55000000	180000000	320000000	360000000	670000000	67000000	260000000	600000000	520000000	150000000	150000000	260000000	190000000	1100000000	890000000	550000000	440000000	33000000	240000000	58000000	360000000	380000000	460000000	310000000	710000000	89000000
80.5	28000000	180000000	16000000	19000000	4300000	8500000	11000000	54000	3400000	32000000	12000000	81000000	150000000	740000000	160000000	8500000	3800000	10000000	97000000	490000000	160000000	120000000	1000000000	58000000	190000000	340000000	360000000	700000000	74000000	280000000	640000000	540000000	170000000	170000000	300000000	210000000	1100000000	940000000	580000000	460000000	39000000	250000000	69000000	390000000	410000000	470000000	330000000	740000000	100000000
81.5	34000000	210000000	20000000	23000000	3100000	9500000	13000000	69000	4100000	39000000	15000000	95000000	170000000	770000000	170000000	11000000	4300000	11000000	110000000	510000000	170000000	140000000	1000000000	62000000	200000000	360000000	360000000	720000000	82000000	290000000	690000000	550000000	190000000	190000000	330000000	230000000	1200000000	980000000	620000000	490000000	47000000	260000000	82000000	410000000	440000000	490000000	340000000	770000000	110000000
82.5	41000000	240000000	24000000	27000000	4100000	11000000	16000000	87000	5000000	48000000	18000000	110000000	180000000	800000000	190000000	14000000	5000000	13000000	130000000	530000000	190000000	160000000	1000000000	67000000	210000000	380000000	370000000	750000000	91000000	310000000	730000000	570000000	210000000	210000000	370000000	260000000	1200000000	1000000000	650000000	510000000	55000000	270000000	97000000	440000000	470000000	500000000	360000000	800000000	130000000
83.5	50000000	260000000	29000000	32000000	5700000	12000000	19000000	110000	6000000	58000000	21000000	130000000	200000000	830000000	200000000	19000000	5900000	15000000	150000000	550000000	200000000	180000000	1000000000	72000000	230000000	390000000	370000000	770000000	100000000	330000000	780000000	590000000	230000000	230000000	410000000	290000000	1200000000	1100000000	690000000	530000000	65000000	280000000	110000000	460000000	500000000	510000000	380000000	830000000	140000000
84.5	61000000	290000000	35000000	37000000	7200000	14000000	23000000	140000	7200000	70000000	24000000	140000000	210000000	860000000	220000000	23000000	7000000	17000000	170000000	570000000	210000000	210000000	1000000000	78000000	250000000	410000000	370000000	790000000	110000000	340000000	820000000	600000000	250000000	250000000	460000000	320000000	1200000000	1100000000	720000000	560000000	76000000	290000000	130000000	480000000	520000000	520000000	400000000	850000000	160000000
85.5	74000000	330000000	41000000	43000000	8400000	16000000	27000000	170000	8600000	85000000	28000000	160000000	230000000	880000000	240000000	29000000	8400000	20000000	200000000	580000000	230000000	230000000	1000000000	84000000	260000000	430000000	370000000	820000000	120000000	360000000	870000000	610000000	280000000	280000000	500000000	350000000	1200000000	1200000000	750000000	580000000	88000000	300000000	140000000	500000000	550000000	540000000	410000000	880000000	180000000
86.5	89000000	360000000	49000000	49000000	9000000	18000000	32000000	210000	10000000	100000000	32000000	190000000	250000000	910000000	260000000	36000000	10000000	23000000	220000000	600000000	240000000	260000000	1000000000	91000000	280000000	450000000	380000000	840000000	130000000	380000000	910000000	630000000	300000000	300000000	550000000	380000000	1200000000	1200000000	780000000	600000000	100000000	310000000	160000000	520000000	580000000	550000000	430000000	900000000	190000000
87.5	110000000	390000000	58000000	55000000	8700000	21000000	38000000	260000	13000000	120000000	37000000	210000000	270000000	930000000	270000000	44000000	12000000	27000000	250000000	610000000	260000000	280000000	1000000000	98000000	300000000	470000000	380000000	860000000	140000000	390000000	960000000	640000000	320000000	320000000	590000000	410000000	1200000000	1200000000	800000000	620000000	120000000	320000000	170000000	540000000	600000000	560000000	450000000	930000000	210000000
88.5	130000000	430000000	67000000	62000000	7800000	24000000	46000000	330000	16000000	140000000	42000000	230000000	290000000	960000000	290000000	53000000	15000000	32000000	280000000	620000000	270000000	310000000	1000000000	110000000	320000000	500000000	390000000	890000000	150000000	410000000	1000000000	660000000	350000000	350000000	640000000	450000000	1200000000	1300000000	830000000	640000000	130000000	330000000	180000000	560000000	620000000	580000000	460000000	950000000	230000000
89.5	150000000	460000000	79000000	70000000	6600000	28000000	54000000	400000	20000000	160000000	47000000	260000000	310000000	980000000	310000000	64000000	18000000	37000000	310000000	630000000	290000000	340000000	1000000000	120000000	340000000	520000000	390000000	910000000	170000000	430000000	1000000000	670000000	370000000	370000000	690000000	480000000	1200000000	1300000000	850000000	660000000	150000000	330000000	190000000	570000000	650000000	590000000	480000000	970000000	250000000
90.5	180000000	490000000	92000000	77000000	5400000	33000000	63000000	500000	24000000	190000000	53000000	280000000	330000000	1000000000	340000000	76000000	22000000	43000000	340000000	640000000	300000000	370000000	1000000000	130000000	360000000	540000000	400000000	930000000	180000000	450000000	1100000000	690000000	390000000	390000000	740000000	510000000	1200000000	1300000000	870000000	680000000	170000000	340000000	200000000	590000000	670000000	610000000	490000000	1000000000	280000000
91.5	210000000	530000000	110000000	85000000	4500000	38000000	73000000	620000	30000000	210000000	60000000	310000000	350000000	1000000000	360000000	89000000	26000000	51000000	380000000	640000000	320000000	400000000	1000000000	140000000	380000000	570000000	410000000	960000000	200000000	470000000	1100000000	710000000	420000000	420000000	790000000	540000000	1200000000	1300000000	900000000	700000000	180000000	350000000	210000000	610000000	690000000	620000000	500000000	1000000000	300000000
92.5	250000000	560000000	120000000	94000000	3900000	45000000	85000000	770000	37000000	230000000	68000000	340000000	380000000	1000000000	380000000	100000000	31000000	59000000	420000000	650000000	330000000	440000000	1000000000	150000000	410000000	600000000	420000000	980000000	210000000	490000000	1200000000	720000000	440000000	440000000	840000000	570000000	1200000000	1300000000	910000000	720000000	200000000	350000000	220000000	620000000	700000000	640000000	520000000	1000000000	320000000
93.5	290000000	590000000	140000000	100000000	3700000	53000000	98000000	960000	45000000	260000000	77000000	370000000	400000000	1100000000	400000000	120000000	36000000	68000000	460000000	650000000	350000000	470000000	1000000000	160000000	430000000	630000000	430000000	1000000000	230000000	510000000	1200000000	740000000	460000000	460000000	880000000	600000000	1200000000	1400000000	930000000	730000000	230000000	360000000	230000000	630000000	720000000	650000000	530000000	1100000000	340000000
94.5	340000000	620000000	160000000	110000000	3700000	63000000	110000000	1200000	55000000	280000000	87000000	400000000	430000000	1100000000	430000000	140000000	42000000	78000000	500000000	660000000	360000000	500000000	1000000000	180000000	450000000	660000000	440000000	1000000000	250000000	530000000	1300000000	760000000	490000000	490000000	930000000	630000000	1200000000	1400000000	950000000	740000000	250000000	360000000	230000000	650000000	740000000	670000000	540000000	1100000000	360000000
95.5	390000000	650000000	180000000	120000000	3800000	74000000	130000000	1500000	66000000	300000000	98000000	430000000	450000000	1100000000	450000000	160000000	49000000	90000000	540000000	660000000	380000000	530000000	1000000000	190000000	480000000	690000000	450000000	1000000000	260000000	560000000	1300000000	780000000	510000000	510000000	970000000	650000000	1200000000	1400000000	960000000	750000000	270000000	360000000	240000000	660000000	750000000	680000000	550000000	1100000000	390000000
96.5	440000000	680000000	200000000	130000000	3900000	87000000	140000000	1800000	78000000	320000000	110000000	460000000	480000000	1100000000	480000000	190000000	56000000	100000000	580000000	660000000	390000000	560000000	1000000000	210000000	500000000	730000000	460000000	1100000000	280000000	580000000	1300000000	800000000	530000000	530000000	1000000000	680000000	1200000000	1400000000	980000000	760000000	290000000	360000000	250000000	670000000	770000000	700000000	560000000	1100000000	410000000
97.5	490000000	710000000	220000000	150000000	3800000	100000000	160000000	2200000	92000000	340000000	130000000	480000000	500000000	1100000000	500000000	210000000	64000000	120000000	630000000	670000000	410000000	580000000	1100000000	220000000	520000000	760000000	480000000	1100000000	300000000	600000000	1400000000	820000000	550000000	550000000	1000000000	700000000	1200000000	1400000000	990000000	770000000	310000000	370000000	250000000	680000000	780000000	720000000	570000000	1100000000	430000000
98.5	540000000	730000000	250000000	160000000	3700000	120000000	180000000	2800000	110000000	350000000	140000000	510000000	530000000	1100000000	520000000	240000000	73000000	130000000	680000000	670000000	420000000	610000000	1100000000	240000000	550000000	800000000	490000000	1100000000	320000000	620000000	1400000000	840000000	570000000	570000000	1100000000	720000000	1200000000	1400000000	1000000000	780000000	340000000	370000000	260000000	700000000	790000000	730000000	580000000	1100000000	450000000
99.5	580000000	760000000	270000000	180000000	3500000	130000000	200000000	3400000	120000000	370000000	160000000	540000000	560000000	1100000000	540000000	270000000	82000000	150000000	730000000	670000000	440000000	640000000	1100000000	260000000	570000000	830000000	510000000	1100000000	350000000	640000000	1400000000	860000000	590000000	590000000	1100000000	740000000	1200000000	1400000000	1000000000	790000000	360000000	370000000	260000000	710000000	800000000	750000000	580000000	1100000000	470000000
100.5	620000000	780000000	290000000	200000000	3200000	150000000	210000000	4100000	140000000	370000000	180000000	570000000	590000000	1100000000	560000000	300000000	92000000	160000000	780000000	670000000	450000000	660000000	1100000000	270000000	590000000	870000000	530000000	1200000000	370000000	660000000	1400000000	890000000	610000000	610000000	1100000000	750000000	1200000000	1400000000	1000000000	800000000	380000000	370000000	270000000	720000000	820000000	760000000	590000000	1200000000	490000000
101.5	660000000	790000000	310000000	220000000	2900000	170000000	230000000	5100000	160000000	380000000	200000000	590000000	610000000	1200000000	580000000	330000000	100000000	180000000	820000000	670000000	470000000	690000000	1100000000	290000000	610000000	900000000	540000000	1200000000	390000000	680000000	1400000000	910000000	630000000	630000000	1200000000	770000000	1300000000	1400000000	1100000000	800000000	400000000	380000000	270000000	730000000	830000000	780000000	590000000	1200000000	510000000
102.5	690000000	810000000	340000000	240000000	2600000	200000000	250000000	6200000	170000000	380000000	220000000	620000000	640000000	1200000000	600000000	360000000	120000000	200000000	870000000	680000000	480000000	710000000	1100000000	300000000	630000000	930000000	560000000	1200000000	420000000	700000000	1500000000	930000000	650000000	650000000	1200000000	780000000	1300000000	1400000000	1100000000	810000000	420000000	380000000	280000000	740000000	840000000	790000000	600000000	1200000000	530000000
103.5	710000000	830000000	360000000	270000000	2300000	220000000	270000000	7500000	190000000	380000000	240000000	640000000	670000000	1200000000	620000000	380000000	130000000	220000000	920000000	680000000	500000000	730000000	1100000000	320000000	650000000	960000000	580000000	1300000000	450000000	720000000	1500000000	950000000	670000000	670000000	1200000000	790000000	1300000000	1400000000	1100000000	820000000	430000000	380000000	280000000	750000000	850000000	800000000	610000000	1200000000	550000000
104.5	720000000	840000000	380000000	290000000	2100000	240000000	290000000	9100000	210000000	380000000	270000000	660000000	690000000	1200000000	630000000	410000000	140000000	240000000	970000000	680000000	510000000	750000000	1100000000	330000000	670000000	980000000	600000000	1300000000	470000000	740000000	1500000000	970000000	680000000	680000000	1200000000	790000000	1300000000	1400000000	1100000000	830000000	450000000	380000000	280000000	760000000	860000000	810000000	610000000	1200000000	570000000
105.5	720000000	850000000	390000000	310000000	1900000	260000000	310000000	11000000	230000000	370000000	300000000	680000000	720000000	1200000000	650000000	440000000	160000000	260000000	1000000000	680000000	520000000	770000000	1100000000	340000000	680000000	1000000000	610000000	1300000000	500000000	760000000	1500000000	990000000	700000000	700000000	1200000000	800000000	1300000000	1400000000	1100000000	830000000	460000000	380000000	290000000	770000000	870000000	820000000	620000000	1200000000	580000000
106.5	720000000	860000000	410000000	340000000	1700000	280000000	330000000	13000000	240000000	360000000	320000000	700000000	740000000	1200000000	660000000	460000000	180000000	280000000	1100000000	690000000	540000000	780000000	1100000000	360000000	700000000	1000000000	630000000	1300000000	520000000	780000000	1500000000	1000000000	720000000	720000000	1200000000	800000000	1300000000	1400000000	1100000000	840000000	470000000	390000000	290000000	780000000	880000000	830000000	620000000	1200000000	590000000
107.5	710000000	870000000	420000000	360000000	1600000	300000000	340000000	16000000	260000000	360000000	350000000	720000000	770000000	1200000000	670000000	490000000	200000000	300000000	1100000000	690000000	550000000	800000000	1100000000	370000000	710000000	1000000000	650000000	1400000000	550000000	800000000	1500000000	1000000000	730000000	730000000	1200000000	810000000	1300000000	1400000000	1200000000	850000000	480000000	390000000	290000000	790000000	890000000	840000000	630000000	1200000000	610000000
108.5	690000000	870000000	440000000	370000000	1500000	320000000	360000000	19000000	270000000	350000000	380000000	740000000	790000000	1200000000	680000000	510000000	220000000	320000000	1200000000	690000000	560000000	820000000	1200000000	380000000	730000000	1000000000	660000000	1400000000	580000000	810000000	1500000000	1100000000	750000000	750000000	1200000000	810000000	1300000000	1300000000	1200000000	860000000	490000000	390000000	290000000	800000000	900000000	840000000	630000000	1200000000	620000000
109.5	670000000	880000000	450000000	390000000	1400000	340000000	370000000	23000000	290000000	340000000	410000000	750000000	810000000	1200000000	690000000	520000000	250000000	340000000	1200000000	700000000	580000000	830000000	1200000000	390000000	740000000	1100000000	680000000	1400000000	600000000	830000000	1500000000	1100000000	760000000	760000000	1200000000	810000000	1400000000	1300000000	1200000000	860000000	500000000	390000000	280000000	810000000	920000000	850000000	640000000	1200000000	630000000
110.5	650000000	890000000	460000000	400000000	1400000	350000000	380000000	27000000	300000000	330000000	430000000	770000000	830000000	1200000000	700000000	540000000	270000000	360000000	1200000000	700000000	590000000	840000000	1200000000	400000000	750000000	1100000000	690000000	1400000000	630000000	840000000	1500000000	1100000000	770000000	770000000	1200000000	810000000	1400000000	1300000000	1200000000	870000000	500000000	400000000	280000000	820000000	930000000	850000000	640000000	1200000000	630000000
111.5	630000000	890000000	460000000	410000000	1300000	360000000	400000000	31000000	320000000	320000000	460000000	780000000	850000000	1200000000	700000000	550000000	300000000	380000000	1300000000	710000000	600000000	850000000	1200000000	400000000	760000000	1100000000	710000000	1500000000	650000000	850000000	1500000000	1100000000	780000000	780000000	1200000000	810000000	1400000000	1300000000	1200000000	880000000	500000000	400000000	280000000	830000000	940000000	860000000	650000000	1200000000	640000000
112.5	600000000	890000000	470000000	410000000	1300000	370000000	410000000	36000000	330000000	310000000	490000000	790000000	870000000	1200000000	710000000	560000000	320000000	400000000	1300000000	720000000	610000000	870000000	1300000000	410000000	770000000	1000000000	720000000	1500000000	670000000	870000000	1500000000	1100000000	790000000	790000000	1300000000	810000000	1400000000	1300000000	1200000000	890000000	500000000	400000000	280000000	850000000	960000000	860000000	660000000	1200000000	640000000
113.5	580000000	900000000	480000000	420000000	1400000	370000000	420000000	42000000	340000000	300000000	520000000	800000000	890000000	1200000000	720000000	570000000	340000000	410000000	1300000000	720000000	630000000	880000000	1300000000	420000000	780000000	1000000000	730000000	1500000000	700000000	880000000	1500000000	1100000000	800000000	800000000	1300000000	800000000	1400000000	1300000000	1300000000	900000000	500000000	400000000	270000000	860000000	970000000	860000000	660000000	1200000000	650000000
114.5	550000000	900000000	480000000	420000000	1400000	380000000	420000000	48000000	350000000	290000000	540000000	810000000	900000000	1200000000	720000000	570000000	360000000	430000000	1400000000	730000000	640000000	880000000	1300000000	430000000	780000000	1000000000	740000000	1500000000	720000000	890000000	1500000000	1100000000	800000000	800000000	1300000000	800000000	1400000000	1300000000	1300000000	900000000	500000000	400000000	270000000	870000000	980000000	860000000	670000000	1200000000	650000000
115.5	530000000	900000000	480000000	420000000	1500000	380000000	430000000	54000000	360000000	290000000	570000000	820000000	910000000	1200000000	730000000	570000000	380000000	440000000	1400000000	740000000	650000000	890000000	1300000000	430000000	790000000	1000000000	750000000	1600000000	730000000	900000000	1500000000	1100000000	810000000	810000000	1300000000	800000000	1400000000	1300000000	1300000000	910000000	500000000	400000000	260000000	890000000	1000000000	860000000	680000000	1200000000	650000000
116.5	510000000	910000000	480000000	410000000	1500000	380000000	440000000	61000000	360000000	280000000	590000000	820000000	920000000	1200000000	730000000	570000000	390000000	450000000	1400000000	750000000	660000000	900000000	1400000000	440000000	800000000	1000000000	750000000	1600000000	750000000	900000000	1500000000	1100000000	810000000	810000000	1300000000	800000000	1400000000	1300000000	1300000000	920000000	500000000	400000000	250000000	900000000	1000000000	860000000	690000000	1200000000	650000000
117.5	490000000	910000000	480000000	410000000	1600000	380000000	440000000	69000000	370000000	280000000	610000000	830000000	920000000	1100000000	740000000	570000000	400000000	460000000	1400000000	760000000	670000000	910000000	1400000000	440000000	800000000	980000000	760000000	1600000000	770000000	910000000	1400000000	1100000000	810000000	810000000	1300000000	790000000	1400000000	1300000000	1300000000	920000000	500000000	400000000	250000000	920000000	1000000000	850000000	700000000	1200000000	650000000
118.5	470000000	910000000	480000000	410000000	1800000	380000000	450000000	76000000	370000000	270000000	630000000	830000000	930000000	1100000000	740000000	570000000	400000000	460000000	1400000000	770000000	680000000	910000000	1400000000	450000000	810000000	970000000	770000000	1600000000	780000000	920000000	1400000000	1100000000	800000000	800000000	1300000000	790000000	1400000000	1200000000	1400000000	930000000	490000000	400000000	240000000	930000000	1100000000	850000000	700000000	1200000000	640000000
119.5	450000000	910000000	480000000	400000000	2000000	370000000	450000000	84000000	380000000	270000000	650000000	840000000	930000000	1100000000	750000000	560000000	410000000	460000000	1400000000	780000000	690000000	920000000	1500000000	450000000	810000000	950000000	780000000	1600000000	790000000	920000000	1400000000	1100000000	800000000	800000000	1300000000	790000000	1400000000	1200000000	1400000000	930000000	490000000	400000000	230000000	950000000	1100000000	840000000	710000000	1200000000	640000000
120.5	440000000	910000000	480000000	400000000	2400000	370000000	460000000	92000000	380000000	270000000	660000000	840000000	930000000	1100000000	750000000	560000000	400000000	460000000	1500000000	790000000	700000000	920000000	1500000000	460000000	820000000	930000000	780000000	1600000000	800000000	920000000	1400000000	1100000000	790000000	790000000	1300000000	780000000	1400000000	1200000000	1400000000	930000000	490000000	400000000	220000000	960000000	1100000000	840000000	720000000	1200000000	630000000
121.5	430000000	910000000	470000000	400000000	3100000	360000000	460000000	100000000	380000000	260000000	680000000	840000000	930000000	1100000000	760000000	550000000	400000000	460000000	1500000000	800000000	700000000	920000000	1500000000	460000000	820000000	910000000	790000000	1700000000	810000000	930000000	1400000000	1100000000	780000000	780000000	1300000000	780000000	1400000000	1200000000	1400000000	930000000	480000000	400000000	210000000	980000000	1100000000	830000000	730000000	1200000000	620000000
122.5	420000000	920000000	470000000	390000000	4100000	360000000	470000000	110000000	380000000	260000000	690000000	840000000	930000000	1100000000	760000000	540000000	390000000	460000000	1500000000	810000000	710000000	930000000	1500000000	470000000	820000000	900000000	800000000	1700000000	810000000	930000000	1400000000	1100000000	770000000	770000000	1300000000	780000000	1400000000	1200000000	1400000000	930000000	480000000	400000000	200000000	990000000	1100000000	830000000	740000000	1100000000	620000000
123.5	410000000	920000000	460000000	380000000	5600000	350000000	470000000	120000000	370000000	260000000	700000000	850000000	920000000	1100000000	770000000	530000000	390000000	460000000	1500000000	820000000	720000000	930000000	1500000000	470000000	820000000	880000000	800000000	1700000000	810000000	930000000	1400000000	1100000000	760000000	760000000	1300000000	770000000	1400000000	1200000000	1400000000	930000000	480000000	390000000	180000000	1000000000	1100000000	820000000	740000000	1100000000	610000000
124.5	400000000	920000000	460000000	380000000	7700000	350000000	470000000	120000000	370000000	260000000	700000000	850000000	920000000	1100000000	770000000	530000000	380000000	450000000	1500000000	830000000	730000000	930000000	1600000000	470000000	830000000	870000000	810000000	1700000000	820000000	930000000	1400000000	1100000000	750000000	750000000	1400000000	770000000	1400000000	1200000000	1400000000	920000000	480000000	390000000	170000000	1000000000	1200000000	820000000	750000000	1100000000	600000000
125.5	390000000	920000000	450000000	370000000	10000000	340000000	470000000	130000000	360000000	260000000	710000000	850000000	910000000	1100000000	780000000	520000000	370000000	450000000	1500000000	840000000	730000000	940000000	1600000000	480000000	830000000	850000000	820000000	1700000000	820000000	930000000	1400000000	1100000000	740000000	740000000	1400000000	770000000	1400000000	1200000000	1400000000	920000000	480000000	390000000	160000000	1000000000	1200000000	810000000	760000000	1100000000	590000000
126.5	390000000	910000000	440000000	360000000	14000000	340000000	470000000	130000000	360000000	260000000	710000000	850000000	900000000	1100000000	780000000	510000000	360000000	440000000	1400000000	850000000	740000000	940000000	1600000000	480000000	830000000	840000000	830000000	1700000000	810000000	930000000	1300000000	1100000000	720000000	720000000	1400000000	760000000	1400000000	1200000000	1500000000	910000000	480000000	390000000	150000000	1000000000	1200000000	800000000	760000000	1100000000	580000000
127.5	380000000	910000000	430000000	350000000	17000000	330000000	470000000	140000000	350000000	260000000	720000000	850000000	900000000	1200000000	790000000	500000000	350000000	430000000	1400000000	870000000	740000000	940000000	1600000000	480000000	830000000	830000000	840000000	1700000000	810000000	930000000	1300000000	1100000000	710000000	710000000	1400000000	760000000	1400000000	1200000000	1500000000	900000000	480000000	380000000	150000000	1000000000	1200000000	800000000	770000000	1100000000	570000000
128.5	380000000	910000000	430000000	350000000	20000000	330000000	470000000	140000000	340000000	260000000	720000000	850000000	890000000	1200000000	790000000	500000000	340000000	430000000	1400000000	880000000	750000000	940000000	1600000000	490000000	830000000	820000000	850000000	1700000000	810000000	930000000	1300000000	1000000000	700000000	700000000	1400000000	750000000	1400000000	1200000000	1500000000	900000000	480000000	380000000	140000000	1000000000	1200000000	790000000	770000000	1100000000	560000000
129.5	380000000	910000000	420000000	340000000	23000000	330000000	470000000	140000000	340000000	260000000	720000000	850000000	880000000	1200000000	800000000	490000000	330000000	420000000	1400000000	880000000	750000000	940000000	1600000000	490000000	830000000	810000000	860000000	1700000000	800000000	930000000	1300000000	1000000000	690000000	690000000	1400000000	750000000	1400000000	1200000000	1500000000	890000000	480000000	380000000	130000000	1000000000	1200000000	790000000	780000000	1100000000	550000000
130.5	370000000	900000000	410000000	330000000	24000000	320000000	470000000	140000000	330000000	260000000	720000000	850000000	870000000	1200000000	800000000	480000000	320000000	410000000	1400000000	890000000	750000000	940000000	1600000000	490000000	830000000	810000000	870000000	1700000000	800000000	930000000	1300000000	1000000000	680000000	680000000	1400000000	740000000	1400000000	1200000000	1500000000	880000000	480000000	380000000	130000000	1100000000	1200000000	780000000	780000000	1100000000	540000000
131.5	370000000	900000000	400000000	320000000	25000000	320000000	460000000	150000000	320000000	260000000	720000000	860000000	860000000	1200000000	800000000	480000000	320000000	410000000	1400000000	900000000	760000000	940000000	1600000000	490000000	820000000	800000000	880000000	1700000000	790000000	930000000	1300000000	1000000000	660000000	660000000	1400000000	740000000	1400000000	1200000000	1500000000	870000000	480000000	370000000	120000000	1100000000	1200000000	770000000	780000000	1000000000	530000000
132.5	370000000	900000000	400000000	310000000	25000000	320000000	460000000	150000000	320000000	260000000	710000000	850000000	860000000	1200000000	800000000	470000000	310000000	400000000	1400000000	910000000	760000000	940000000	1600000000	490000000	820000000	800000000	890000000	1700000000	780000000	930000000	1200000000	980000000	650000000	650000000	1400000000	730000000	1400000000	1100000000	1500000000	850000000	480000000	370000000	120000000	1100000000	1200000000	770000000	780000000	1000000000	520000000
133.5	380000000	890000000	390000000	300000000	24000000	320000000	450000000	140000000	310000000	260000000	710000000	850000000	850000000	1200000000	800000000	470000000	300000000	390000000	1400000000	910000000	760000000	940000000	1600000000	490000000	820000000	790000000	900000000	1700000000	780000000	930000000	1200000000	960000000	650000000	650000000	1400000000	720000000	1400000000	1100000000	1500000000	840000000	490000000	370000000	120000000	1100000000	1200000000	770000000	780000000	1000000000	510000000
134.5	380000000	880000000	380000000	290000000	22000000	320000000	440000000	140000000	310000000	260000000	710000000	850000000	840000000	1200000000	800000000	460000000	300000000	390000000	1400000000	920000000	760000000	940000000	1600000000	490000000	810000000	790000000	910000000	1700000000	770000000	930000000	1200000000	940000000	640000000	640000000	1400000000	720000000	1400000000	1100000000	1500000000	830000000	490000000	370000000	120000000	1100000000	1200000000	760000000	780000000	1000000000	510000000
135.5	380000000	870000000	380000000	290000000	21000000	310000000	430000000	140000000	300000000	260000000	700000000	850000000	830000000	1200000000	800000000	460000000	290000000	380000000	1400000000	920000000	760000000	940000000	1600000000	500000000	810000000	790000000	920000000	1700000000	760000000	930000000	1200000000	920000000	630000000	630000000	1400000000	710000000	1400000000	1100000000	1400000000	820000000	490000000	370000000	110000000	1000000000	1200000000	760000000	770000000	1000000000	500000000
136.5	380000000	870000000	370000000	280000000	19000000	310000000	420000000	140000000	300000000	260000000	700000000	850000000	820000000	1200000000	800000000	460000000	290000000	380000000	1300000000	920000000	760000000	940000000	1600000000	500000000	800000000	790000000	930000000	1700000000	750000000	930000000	1200000000	900000000	620000000	620000000	1400000000	700000000	1400000000	1100000000	1400000000	810000000	500000000	370000000	110000000	1000000000	1200000000	750000000	770000000	1000000000	490000000
137.5	390000000	860000000	360000000	270000000	17000000	310000000	410000000	140000000	290000000	260000000	690000000	850000000	820000000	1300000000	800000000	450000000	280000000	370000000	1300000000	920000000	760000000	940000000	1700000000	500000000	790000000	800000000	930000000	1700000000	740000000	930000000	1100000000	880000000	610000000	610000000	1400000000	690000000	1400000000	1100000000	1400000000	800000000	500000000	370000000	110000000	1000000000	1200000000	750000000	760000000	990000000	480000000
138.5	390000000	850000000	360000000	270000000	16000000	310000000	400000000	140000000	290000000	260000000	690000000	840000000	810000000	1300000000	800000000	450000000	280000000	370000000	1300000000	920000000	750000000	940000000	1700000000	500000000	790000000	800000000	940000000	1700000000	730000000	920000000	1100000000	870000000	600000000	600000000	1400000000	680000000	1400000000	1100000000	1400000000	790000000	500000000	360000000	110000000	1000000000	1200000000	750000000	750000000	990000000	470000000
139.5	390000000	840000000	350000000	260000000	15000000	310000000	390000000	130000000	280000000	260000000	680000000	840000000	800000000	1300000000	790000000	450000000	280000000	360000000	1300000000	920000000	750000000	940000000	1700000000	500000000	780000000	800000000	940000000	1700000000	720000000	920000000	1100000000	850000000	600000000	600000000	1300000000	670000000	1400000000	1100000000	1400000000	780000000	510000000	360000000	120000000	1000000000	1200000000	750000000	740000000	980000000	470000000
140.5	400000000	820000000	350000000	260000000	14000000	310000000	380000000	130000000	280000000	260000000	680000000	840000000	790000000	1300000000	790000000	450000000	280000000	360000000	1300000000	920000000	750000000	930000000	1700000000	490000000	770000000	810000000	940000000	1700000000	720000000	920000000	1100000000	830000000	590000000	590000000	1300000000	660000000	1400000000	1100000000	1400000000	770000000	510000000	360000000	120000000	1000000000	1200000000	740000000	730000000	970000000	460000000
141.5	400000000	810000000	340000000	250000000	13000000	310000000	370000000	130000000	270000000	250000000	670000000	830000000	790000000	1300000000	780000000	450000000	280000000	360000000	1300000000	910000000	740000000	930000000	1700000000	490000000	760000000	820000000	930000000	1700000000	710000000	920000000	1100000000	810000000	580000000	580000000	1300000000	650000000	1400000000	1100000000	1400000000	760000000	510000000	360000000	120000000	990000000	1100000000	740000000	720000000	970000000	460000000
142.5	410000000	800000000	340000000	250000000	13000000	300000000	360000000	130000000	270000000	250000000	660000000	820000000	780000000	1300000000	770000000	450000000	280000000	350000000	1200000000	910000000	740000000	920000000	1700000000	490000000	750000000	820000000	930000000	1700000000	700000000	920000000	1100000000	800000000	580000000	580000000	1300000000	630000000	1400000000	1100000000	1400000000	750000000	510000000	360000000	120000000	980000000	1100000000	740000000	710000000	970000000	450000000
143.5	420000000	780000000	340000000	240000000	13000000	300000000	350000000	120000000	260000000	240000000	650000000	820000000	770000000	1300000000	770000000	450000000	280000000	350000000	1200000000	900000000	730000000	920000000	1700000000	490000000	740000000	830000000	920000000	1700000000	690000000	910000000	1000000000	780000000	570000000	570000000	1200000000	620000000	1400000000	1100000000	1300000000	740000000	510000000	360000000	130000000	970000000	1100000000	740000000	700000000	960000000	450000000
144.5	420000000	770000000	330000000	240000000	12000000	300000000	350000000	120000000	260000000	230000000	650000000	810000000	770000000	1300000000	760000000	450000000	280000000	350000000	1200000000	900000000	730000000	910000000	1700000000	490000000	730000000	840000000	910000000	1700000000	680000000	910000000	1000000000	770000000	560000000	560000000	1200000000	610000000	1300000000	1100000000	1300000000	740000000	510000000	360000000	130000000	950000000	1100000000	740000000	680000000	960000000	440000000
145.5	420000000	750000000	330000000	230000000	12000000	300000000	340000000	120000000	250000000	230000000	640000000	800000000	760000000	1300000000	750000000	450000000	280000000	350000000	1200000000	890000000	720000000	910000000	1700000000	490000000	720000000	850000000	900000000	1700000000	670000000	910000000	1000000000	750000000	560000000	560000000	1200000000	600000000	1300000000	1100000000	1300000000	730000000	500000000	360000000	130000000	940000000	1100000000	740000000	670000000	960000000	440000000
146.5	430000000	740000000	330000000	230000000	12000000	300000000	330000000	110000000	250000000	220000000	630000000	790000000	750000000	1300000000	740000000	450000000	280000000	350000000	1100000000	880000000	720000000	900000000	1800000000	490000000	700000000	860000000	880000000	1700000000	670000000	910000000	990000000	740000000	550000000	550000000	1200000000	590000000	1300000000	1100000000	1300000000	730000000	500000000	360000000	140000000	920000000	1100000000	730000000	660000000	950000000	440000000
147.5	430000000	720000000	320000000	230000000	12000000	290000000	330000000	110000000	240000000	210000000	620000000	780000000	740000000	1300000000	730000000	450000000	280000000	340000000	1100000000	870000000	710000000	890000000	1800000000	490000000	690000000	870000000	870000000	1700000000	660000000	900000000	970000000	730000000	540000000	540000000	1100000000	570000000	1300000000	1100000000	1300000000	720000000	500000000	360000000	140000000	900000000	1100000000	730000000	640000000	950000000	430000000
148.5	440000000	710000000	320000000	220000000	12000000	290000000	320000000	110000000	240000000	200000000	610000000	770000000	740000000	1300000000	720000000	450000000	290000000	340000000	1100000000	860000000	710000000	880000000	1800000000	480000000	680000000	880000000	850000000	1700000000	650000000	900000000	960000000	720000000	540000000	540000000	1100000000	560000000	1300000000	1100000000	1300000000	720000000	490000000	360000000	150000000	890000000	1000000000	730000000	630000000	950000000	430000000
149.5	440000000	690000000	320000000	220000000	12000000	290000000	320000000	110000000	230000000	190000000	600000000	760000000	730000000	1300000000	720000000	450000000	290000000	340000000	1100000000	860000000	700000000	870000000	1800000000	480000000	670000000	890000000	830000000	1700000000	640000000	890000000	950000000	710000000	530000000	530000000	1100000000	550000000	1300000000	1100000000	1200000000	720000000	480000000	360000000	150000000	870000000	1000000000	730000000	610000000	950000000	430000000
150.5	440000000	680000000	310000000	220000000	12000000	280000000	320000000	100000000	230000000	180000000	600000000	750000000	720000000	1300000000	710000000	450000000	290000000	340000000	1100000000	850000000	700000000	860000000	1800000000	480000000	650000000	900000000	810000000	1700000000	640000000	890000000	940000000	700000000	520000000	520000000	1000000000	540000000	1300000000	1100000000	1200000000	710000000	480000000	360000000	150000000	850000000	1000000000	730000000	600000000	950000000	430000000
151.5	440000000	660000000	310000000	210000000	12000000	280000000	310000000	100000000	230000000	170000000	590000000	740000000	710000000	1300000000	700000000	450000000	300000000	330000000	1000000000	840000000	690000000	850000000	1800000000	480000000	640000000	910000000	790000000	1700000000	630000000	880000000	920000000	690000000	510000000	510000000	1000000000	530000000	1300000000	1000000000	1200000000	710000000	470000000	360000000	160000000	840000000	990000000	730000000	590000000	950000000	430000000
152.5	440000000	640000000	310000000	210000000	13000000	280000000	310000000	100000000	220000000	160000000	580000000	720000000	700000000	1300000000	690000000	440000000	300000000	330000000	1000000000	830000000	690000000	840000000	1800000000	470000000	630000000	920000000	770000000	1700000000	620000000	880000000	910000000	680000000	510000000	510000000	1000000000	520000000	1200000000	1000000000	1200000000	710000000	460000000	360000000	160000000	820000000	970000000	730000000	570000000	950000000	420000000
153.5	440000000	630000000	310000000	210000000	13000000	270000000	310000000	100000000	220000000	150000000	570000000	710000000	690000000	1300000000	680000000	440000000	310000000	330000000	990000000	820000000	680000000	830000000	1800000000	470000000	620000000	930000000	750000000	1700000000	610000000	870000000	900000000	670000000	500000000	500000000	980000000	510000000	1200000000	1000000000	1200000000	710000000	450000000	360000000	160000000	800000000	950000000	720000000	560000000	950000000	420000000
154.5	440000000	610000000	300000000	210000000	14000000	270000000	310000000	100000000	210000000	140000000	560000000	700000000	680000000	1200000000	670000000	440000000	310000000	330000000	970000000	810000000	680000000	820000000	1800000000	470000000	600000000	930000000	730000000	1700000000	610000000	870000000	890000000	660000000	490000000	490000000	960000000	500000000	1200000000	1000000000	1200000000	710000000	440000000	370000000	160000000	790000000	930000000	720000000	550000000	950000000	420000000
155.5	430000000	590000000	300000000	200000000	15000000	260000000	310000000	100000000	210000000	130000000	550000000	680000000	670000000	1200000000	660000000	440000000	310000000	320000000	950000000	800000000	670000000	800000000	1800000000	460000000	590000000	940000000	710000000	1700000000	600000000	860000000	880000000	660000000	480000000	480000000	940000000	490000000	1200000000	980000000	1100000000	700000000	430000000	370000000	160000000	770000000	920000000	720000000	540000000	950000000	420000000
156.5	430000000	580000000	300000000	200000000	15000000	260000000	300000000	99000000	210000000	120000000	550000000	670000000	660000000	1200000000	650000000	440000000	320000000	320000000	930000000	790000000	670000000	790000000	1800000000	460000000	580000000	950000000	690000000	1700000000	590000000	850000000	870000000	650000000	480000000	480000000	930000000	480000000	1200000000	960000000	1100000000	700000000	420000000	370000000	150000000	760000000	900000000	720000000	520000000	940000000	420000000
157.5	420000000	560000000	290000000	200000000	15000000	260000000	300000000	99000000	200000000	110000000	540000000	660000000	650000000	1200000000	640000000	440000000	320000000	320000000	910000000	790000000	660000000	770000000	1800000000	450000000	570000000	950000000	670000000	1700000000	590000000	840000000	860000000	640000000	470000000	470000000	910000000	470000000	1200000000	940000000	1100000000	700000000	410000000	370000000	150000000	750000000	880000000	720000000	510000000	940000000	410000000
158.5	420000000	540000000	290000000	200000000	15000000	250000000	300000000	99000000	200000000	100000000	530000000	640000000	640000000	1200000000	630000000	440000000	320000000	310000000	890000000	780000000	660000000	760000000	1800000000	450000000	560000000	950000000	650000000	1700000000	580000000	840000000	840000000	640000000	460000000	460000000	900000000	470000000	1200000000	920000000	1100000000	690000000	390000000	370000000	150000000	740000000	860000000	720000000	500000000	940000000	410000000
159.5	410000000	530000000	290000000	200000000	14000000	250000000	300000000	99000000	200000000	98000000	520000000	630000000	630000000	1200000000	620000000	450000000	320000000	310000000	880000000	770000000	660000000	740000000	1800000000	440000000	550000000	960000000	630000000	1700000000	580000000	830000000	830000000	630000000	460000000	460000000	890000000	460000000	1200000000	900000000	1100000000	680000000	380000000	380000000	140000000	730000000	850000000	710000000	490000000	930000000	400000000
160.5	400000000	510000000	280000000	200000000	13000000	240000000	300000000	99000000	200000000	92000000	520000000	620000000	620000000	1100000000	610000000	450000000	320000000	310000000	860000000	760000000	650000000	730000000	1800000000	430000000	540000000	960000000	610000000	1700000000	570000000	820000000	820000000	630000000	450000000	450000000	880000000	450000000	1100000000	870000000	1000000000	680000000	370000000	380000000	140000000	720000000	830000000	710000000	480000000	930000000	400000000
161.5	390000000	500000000	280000000	190000000	11000000	240000000	300000000	99000000	200000000	86000000	510000000	600000000	610000000	1100000000	600000000	450000000	320000000	300000000	850000000	750000000	650000000	710000000	1700000000	430000000	530000000	960000000	600000000	1700000000	570000000	810000000	810000000	620000000	440000000	440000000	880000000	450000000	1100000000	850000000	1000000000	670000000	360000000	380000000	130000000	710000000	810000000	710000000	470000000	920000000	390000000
162.5	380000000	480000000	270000000	190000000	9600000	230000000	300000000	99000000	190000000	82000000	500000000	590000000	600000000	1100000000	590000000	450000000	320000000	300000000	840000000	740000000	650000000	700000000	1700000000	420000000	520000000	950000000	580000000	1700000000	560000000	800000000	800000000	620000000	430000000	430000000	870000000	440000000	1100000000	820000000	1000000000	650000000	350000000	380000000	120000000	700000000	800000000	710000000	470000000	910000000	380000000
163.5	370000000	470000000	270000000	190000000	7900000	230000000	290000000	99000000	190000000	77000000	500000000	580000000	590000000	1100000000	570000000	450000000	310000000	290000000	830000000	730000000	650000000	680000000	1700000000	410000000	510000000	950000000	570000000	1700000000	560000000	790000000	790000000	610000000	430000000	430000000	870000000	440000000	1100000000	800000000	980000000	640000000	340000000	380000000	120000000	700000000	780000000	710000000	460000000	900000000	380000000
164.5	360000000	450000000	260000000	190000000	6400000	220000000	290000000	100000000	190000000	74000000	490000000	570000000	580000000	1100000000	560000000	450000000	310000000	290000000	820000000	720000000	640000000	670000000	1700000000	400000000	500000000	940000000	550000000	1700000000	550000000	780000000	780000000	610000000	420000000	420000000	870000000	440000000	1100000000	770000000	960000000	630000000	330000000	380000000	110000000	690000000	760000000	700000000	450000000	890000000	370000000
165.5	350000000	440000000	260000000	190000000	5100000	220000000	290000000	100000000	190000000	70000000	490000000	550000000	570000000	1000000000	550000000	450000000	310000000	280000000	810000000	700000000	640000000	650000000	1600000000	400000000	490000000	940000000	540000000	1600000000	550000000	770000000	760000000	600000000	420000000	420000000	860000000	430000000	1100000000	750000000	940000000	610000000	320000000	380000000	100000000	690000000	750000000	700000000	440000000	880000000	360000000
166.5	340000000	430000000	250000000	190000000	4200000	210000000	290000000	100000000	190000000	68000000	480000000	540000000	560000000	1000000000	540000000	450000000	300000000	270000000	800000000	690000000	640000000	630000000	1600000000	390000000	480000000	930000000	530000000	1600000000	550000000	750000000	750000000	600000000	410000000	410000000	860000000	430000000	1100000000	720000000	920000000	590000000	320000000	390000000	96000000	690000000	730000000	700000000	430000000	870000000	350000000
167.5	330000000	410000000	240000000	190000000	3700000	210000000	280000000	100000000	190000000	66000000	480000000	530000000	550000000	990000000	530000000	450000000	300000000	270000000	790000000	680000000	640000000	620000000	1600000000	380000000	480000000	920000000	520000000	1600000000	550000000	740000000	740000000	590000000	400000000	400000000	860000000	430000000	1100000000	690000000	900000000	570000000	310000000	390000000	90000000	690000000	720000000	700000000	430000000	850000000	340000000
168.5	320000000	400000000	240000000	190000000	3400000	200000000	280000000	100000000	190000000	64000000	480000000	520000000	540000000	960000000	520000000	450000000	290000000	260000000	780000000	670000000	630000000	600000000	1500000000	370000000	470000000	910000000	510000000	1600000000	540000000	730000000	720000000	590000000	400000000	400000000	860000000	420000000	1100000000	670000000	880000000	550000000	300000000	390000000	84000000	690000000	700000000	690000000	420000000	840000000	330000000
169.5	300000000	390000000	230000000	190000000	3400000	200000000	270000000	100000000	190000000	63000000	470000000	500000000	530000000	940000000	500000000	450000000	290000000	260000000	780000000	660000000	630000000	590000000	1500000000	360000000	460000000	890000000	500000000	1600000000	540000000	720000000	710000000	580000000	390000000	390000000	850000000	420000000	1100000000	640000000	860000000	540000000	290000000	390000000	78000000	680000000	690000000	690000000	410000000	820000000	320000000
170.5	290000000	380000000	230000000	190000000	3400000	190000000	270000000	100000000	180000000	62000000	470000000	490000000	520000000	920000000	490000000	450000000	280000000	250000000	770000000	650000000	630000000	570000000	1500000000	360000000	460000000	880000000	490000000	1600000000	540000000	700000000	690000000	570000000	390000000	390000000	850000000	420000000	1000000000	610000000	840000000	520000000	290000000	390000000	73000000	680000000	670000000	690000000	410000000	800000000	310000000
171.5	280000000	370000000	220000000	190000000	3600000	190000000	260000000	110000000	180000000	61000000	470000000	480000000	510000000	890000000	480000000	450000000	280000000	250000000	770000000	640000000	630000000	560000000	1400000000	350000000	450000000	870000000	490000000	1500000000	540000000	690000000	680000000	560000000	380000000	380000000	850000000	420000000	1000000000	590000000	820000000	500000000	280000000	380000000	68000000	680000000	660000000	680000000	400000000	780000000	300000000
172.5	270000000	350000000	210000000	180000000	3800000	190000000	260000000	110000000	180000000	61000000	460000000	470000000	510000000	870000000	460000000	450000000	270000000	240000000	760000000	620000000	620000000	550000000	1400000000	340000000	450000000	850000000	480000000	1500000000	540000000	680000000	660000000	560000000	380000000	380000000	850000000	420000000	1000000000	560000000	800000000	480000000	270000000	380000000	63000000	680000000	640000000	680000000	390000000	760000000	290000000
173.5	260000000	340000000	210000000	180000000	3900000	180000000	250000000	110000000	180000000	61000000	460000000	460000000	500000000	850000000	450000000	450000000	270000000	230000000	760000000	610000000	620000000	530000000	1400000000	330000000	440000000	840000000	480000000	1500000000	540000000	670000000	640000000	550000000	370000000	370000000	840000000	420000000	1000000000	540000000	780000000	460000000	270000000	380000000	59000000	680000000	630000000	680000000	390000000	740000000	280000000
174.5	250000000	330000000	200000000	180000000	4100000	180000000	240000000	110000000	180000000	61000000	450000000	450000000	490000000	820000000	440000000	450000000	260000000	230000000	760000000	600000000	620000000	520000000	1300000000	330000000	440000000	820000000	470000000	1500000000	540000000	650000000	630000000	540000000	370000000	370000000	840000000	410000000	990000000	520000000	760000000	440000000	260000000	380000000	55000000	680000000	620000000	670000000	380000000	720000000	270000000
175.5	240000000	320000000	190000000	180000000	4300000	180000000	240000000	110000000	180000000	62000000	450000000	440000000	480000000	800000000	420000000	450000000	260000000	220000000	750000000	590000000	610000000	510000000	1300000000	320000000	430000000	800000000	470000000	1500000000	540000000	640000000	610000000	530000000	360000000	360000000	830000000	410000000	970000000	500000000	750000000	430000000	260000000	380000000	51000000	680000000	600000000	670000000	370000000	700000000	260000000
176.5	230000000	320000000	190000000	180000000	4400000	170000000	230000000	120000000	170000000	63000000	440000000	430000000	470000000	780000000	410000000	450000000	250000000	220000000	750000000	580000000	610000000	500000000	1300000000	310000000	430000000	790000000	470000000	1400000000	540000000	630000000	600000000	520000000	360000000	360000000	820000000	410000000	960000000	470000000	730000000	410000000	250000000	380000000	48000000	680000000	590000000	660000000	370000000	680000000	260000000
177.5	230000000	310000000	180000000	170000000	4500000	170000000	230000000	120000000	170000000	64000000	440000000	420000000	470000000	760000000	390000000	440000000	240000000	210000000	750000000	560000000	600000000	490000000	1200000000	310000000	420000000	770000000	470000000	1400000000	540000000	620000000	580000000	510000000	350000000	350000000	820000000	410000000	940000000	450000000	710000000	400000000	250000000	380000000	45000000	680000000	580000000	660000000	360000000	660000000	250000000
178.5	220000000	300000000	170000000	170000000	4600000	170000000	220000000	120000000	170000000	66000000	430000000	410000000	460000000	740000000	380000000	440000000	240000000	210000000	740000000	550000000	600000000	480000000	1200000000	300000000	420000000	750000000	470000000	1400000000	540000000	600000000	560000000	500000000	350000000	350000000	810000000	410000000	930000000	440000000	690000000	380000000	240000000	370000000	42000000	670000000	570000000	650000000	360000000	640000000	240000000
179.5	210000000	290000000	170000000	170000000	4600000	160000000	210000000	130000000	170000000	67000000	430000000	400000000	450000000	720000000	370000000	440000000	230000000	200000000	740000000	540000000	590000000	470000000	1200000000	290000000	410000000	730000000	470000000	1300000000	540000000	590000000	550000000	490000000	340000000	340000000	800000000	410000000	910000000	420000000	670000000	370000000	240000000	370000000	39000000	670000000	560000000	650000000	350000000	620000000	240000000
180.5	200000000	280000000	160000000	160000000	4600000	160000000	210000000	130000000	160000000	69000000	420000000	390000000	450000000	700000000	350000000	430000000	230000000	200000000	740000000	530000000	580000000	460000000	1100000000	290000000	410000000	720000000	470000000	1300000000	540000000	580000000	530000000	470000000	340000000	340000000	790000000	400000000	890000000	400000000	660000000	360000000	230000000	370000000	37000000	670000000	550000000	640000000	350000000	600000000	230000000
181.5	200000000	280000000	160000000	160000000	4500000	160000000	200000000	130000000	160000000	70000000	420000000	390000000	440000000	680000000	340000000	420000000	220000000	190000000	730000000	520000000	570000000	450000000	1100000000	280000000	410000000	700000000	470000000	1300000000	540000000	570000000	510000000	460000000	330000000	330000000	780000000	400000000	870000000	390000000	640000000	350000000	230000000	370000000	35000000	660000000	540000000	630000000	340000000	580000000	220000000
182.5	190000000	270000000	150000000	160000000	4400000	160000000	190000000	140000000	160000000	72000000	410000000	380000000	440000000	660000000	330000000	420000000	220000000	190000000	730000000	510000000	570000000	450000000	1100000000	280000000	400000000	680000000	470000000	1200000000	540000000	560000000	500000000	450000000	330000000	330000000	770000000	400000000	850000000	370000000	620000000	340000000	220000000	360000000	33000000	650000000	520000000	630000000	340000000	560000000	220000000
183.5	190000000	260000000	150000000	150000000	4300000	160000000	190000000	140000000	160000000	74000000	400000000	370000000	430000000	640000000	320000000	410000000	210000000	180000000	720000000	500000000	560000000	440000000	1100000000	270000000	400000000	670000000	480000000	1200000000	530000000	550000000	480000000	440000000	320000000	320000000	760000000	390000000	830000000	360000000	610000000	330000000	220000000	360000000	31000000	650000000	520000000	620000000	330000000	550000000	210000000
184.5	180000000	260000000	140000000	150000000	4300000	160000000	180000000	140000000	150000000	76000000	400000000	360000000	430000000	630000000	300000000	400000000	210000000	180000000	720000000	490000000	550000000	430000000	1000000000	270000000	400000000	650000000	480000000	1200000000	530000000	540000000	470000000	430000000	320000000	320000000	750000000	390000000	810000000	340000000	590000000	320000000	220000000	360000000	30000000	640000000	510000000	610000000	330000000	530000000	210000000
185.5	180000000	250000000	140000000	140000000	4200000	150000000	180000000	150000000	150000000	77000000	390000000	350000000	430000000	610000000	290000000	390000000	200000000	180000000	720000000	480000000	540000000	430000000	1000000000	260000000	390000000	630000000	490000000	1100000000	530000000	530000000	450000000	420000000	310000000	310000000	740000000	390000000	790000000	330000000	580000000	310000000	210000000	360000000	29000000	630000000	500000000	610000000	320000000	510000000	210000000
186.5	170000000	250000000	140000000	140000000	4300000	150000000	170000000	150000000	150000000	78000000	380000000	350000000	420000000	590000000	280000000	380000000	200000000	170000000	710000000	460000000	530000000	420000000	990000000	260000000	390000000	620000000	490000000	1100000000	520000000	520000000	440000000	400000000	310000000	310000000	730000000	380000000	770000000	320000000	560000000	300000000	210000000	350000000	27000000	620000000	490000000	600000000	320000000	500000000	200000000
187.5	170000000	240000000	130000000	140000000	4500000	150000000	170000000	150000000	150000000	80000000	380000000	340000000	420000000	580000000	270000000	370000000	190000000	170000000	700000000	450000000	510000000	420000000	970000000	250000000	380000000	600000000	490000000	1100000000	520000000	510000000	430000000	390000000	300000000	300000000	720000000	380000000	750000000	310000000	550000000	300000000	200000000	350000000	26000000	610000000	480000000	590000000	320000000	480000000	200000000
188.5	170000000	240000000	130000000	130000000	4900000	150000000	160000000	150000000	140000000	80000000	370000000	330000000	420000000	560000000	260000000	360000000	190000000	170000000	700000000	440000000	500000000	410000000	950000000	250000000	380000000	580000000	500000000	1000000000	510000000	500000000	410000000	380000000	300000000	300000000	710000000	370000000	730000000	300000000	530000000	290000000	200000000	350000000	25000000	600000000	470000000	580000000	310000000	470000000	200000000
189.5	160000000	230000000	120000000	130000000	5500000	150000000	160000000	160000000	140000000	81000000	360000000	330000000	420000000	550000000	250000000	350000000	190000000	170000000	690000000	440000000	490000000	400000000	930000000	240000000	380000000	570000000	500000000	1000000000	510000000	500000000	400000000	370000000	290000000	290000000	700000000	370000000	710000000	290000000	520000000	290000000	200000000	350000000	25000000	590000000	470000000	580000000	310000000	450000000	190000000
190.5	160000000	230000000	120000000	130000000	6500000	150000000	150000000	160000000	140000000	81000000	360000000	320000000	420000000	530000000	240000000	340000000	180000000	170000000	690000000	430000000	480000000	400000000	910000000	240000000	370000000	550000000	510000000	990000000	500000000	490000000	390000000	360000000	280000000	280000000	690000000	360000000	690000000	290000000	510000000	280000000	190000000	340000000	24000000	580000000	460000000	570000000	310000000	440000000	190000000
191.5	160000000	220000000	120000000	120000000	7700000	150000000	150000000	160000000	140000000	80000000	350000000	310000000	420000000	520000000	230000000	330000000	180000000	160000000	680000000	420000000	470000000	390000000	890000000	240000000	370000000	540000000	510000000	960000000	490000000	480000000	380000000	350000000	280000000	280000000	670000000	360000000	670000000	280000000	490000000	280000000	190000000	340000000	23000000	570000000	450000000	560000000	300000000	430000000	190000000
192.5	160000000	220000000	120000000	120000000	9200000	150000000	140000000	160000000	140000000	80000000	340000000	310000000	420000000	510000000	220000000	320000000	170000000	160000000	670000000	410000000	460000000	390000000	870000000	230000000	360000000	520000000	520000000	930000000	490000000	480000000	370000000	340000000	270000000	270000000	660000000	350000000	660000000	270000000	480000000	270000000	190000000	340000000	23000000	560000000	450000000	550000000	300000000	410000000	190000000
193.5	150000000	220000000	110000000	110000000	11000000	150000000	140000000	160000000	130000000	79000000	340000000	300000000	430000000	490000000	210000000	300000000	170000000	160000000	670000000	400000000	440000000	380000000	850000000	230000000	360000000	510000000	520000000	900000000	480000000	470000000	360000000	330000000	260000000	260000000	640000000	340000000	640000000	270000000	470000000	270000000	190000000	340000000	23000000	550000000	440000000	540000000	300000000	400000000	180000000
194.5	150000000	210000000	110000000	110000000	12000000	150000000	140000000	150000000	130000000	77000000	330000000	300000000	430000000	480000000	200000000	290000000	170000000	160000000	660000000	390000000	430000000	380000000	830000000	220000000	350000000	490000000	520000000	870000000	470000000	460000000	350000000	320000000	260000000	260000000	630000000	330000000	620000000	260000000	460000000	270000000	180000000	340000000	22000000	540000000	440000000	530000000	300000000	390000000	180000000
195.5	150000000	210000000	110000000	110000000	13000000	150000000	130000000	150000000	130000000	75000000	320000000	290000000	430000000	470000000	200000000	280000000	160000000	160000000	650000000	380000000	420000000	380000000	820000000	220000000	350000000	480000000	520000000	840000000	460000000	460000000	340000000	310000000	250000000	250000000	620000000	330000000	600000000	260000000	450000000	260000000	180000000	330000000	22000000	530000000	430000000	530000000	290000000	380000000	180000000
196.5	150000000	210000000	110000000	100000000	14000000	150000000	130000000	150000000	130000000	73000000	320000000	290000000	430000000	460000000	190000000	260000000	160000000	160000000	640000000	370000000	410000000	370000000	800000000	220000000	340000000	460000000	530000000	820000000	450000000	450000000	330000000	310000000	250000000	250000000	600000000	320000000	590000000	250000000	440000000	260000000	180000000	330000000	22000000	520000000	430000000	520000000	290000000	370000000	180000000
197.5	140000000	210000000	110000000	99000000	14000000	150000000	130000000	150000000	130000000	71000000	310000000	280000000	430000000	450000000	180000000	250000000	160000000	160000000	630000000	370000000	400000000	370000000	790000000	220000000	340000000	450000000	530000000	790000000	440000000	450000000	330000000	300000000	240000000	240000000	580000000	310000000	570000000	250000000	430000000	260000000	180000000	330000000	22000000	510000000	420000000	510000000	290000000	360000000	180000000
198.5	140000000	200000000	100000000	96000000	14000000	150000000	120000000	150000000	130000000	69000000	310000000	280000000	430000000	440000000	180000000	240000000	160000000	160000000	620000000	360000000	390000000	360000000	770000000	210000000	330000000	440000000	530000000	770000000	430000000	440000000	320000000	290000000	230000000	230000000	570000000	300000000	560000000	250000000	420000000	260000000	180000000	330000000	22000000	500000000	420000000	500000000	290000000	360000000	170000000
199.5	140000000	200000000	100000000	92000000	13000000	150000000	120000000	150000000	120000000	66000000	300000000	280000000	430000000	430000000	170000000	230000000	150000000	160000000	610000000	350000000	380000000	360000000	760000000	210000000	330000000	430000000	520000000	740000000	420000000	440000000	310000000	280000000	230000000	230000000	550000000	300000000	540000000	250000000	410000000	260000000	180000000	330000000	22000000	490000000	420000000	490000000	290000000	350000000	170000000
200.5	140000000	200000000	100000000	89000000	12000000	150000000	120000000	140000000	120000000	64000000	300000000	270000000	430000000	420000000	170000000	220000000	150000000	160000000	600000000	340000000	370000000	350000000	750000000	210000000	320000000	420000000	520000000	720000000	410000000	430000000	310000000	280000000	220000000	220000000	530000000	290000000	530000000	250000000	400000000	250000000	170000000	330000000	22000000	480000000	410000000	480000000	280000000	340000000	170000000
201.5	130000000	200000000	100000000	85000000	11000000	140000000	110000000	140000000	120000000	61000000	290000000	270000000	430000000	410000000	160000000	200000000	150000000	160000000	590000000	340000000	360000000	350000000	730000000	200000000	320000000	410000000	520000000	700000000	400000000	430000000	300000000	270000000	220000000	220000000	510000000	280000000	520000000	250000000	390000000	250000000	170000000	330000000	23000000	470000000	410000000	480000000	280000000	340000000	170000000
202.5	130000000	200000000	100000000	82000000	9900000	140000000	110000000	140000000	120000000	59000000	290000000	270000000	430000000	400000000	160000000	190000000	140000000	160000000	580000000	330000000	360000000	340000000	720000000	200000000	320000000	400000000	510000000	680000000	390000000	420000000	300000000	260000000	210000000	210000000	500000000	270000000	500000000	240000000	380000000	250000000	170000000	330000000	23000000	460000000	410000000	470000000	280000000	330000000	170000000
203.5	130000000	190000000	99000000	79000000	8800000	140000000	110000000	140000000	120000000	57000000	290000000	260000000	430000000	390000000	150000000	180000000	140000000	160000000	570000000	320000000	350000000	340000000	710000000	200000000	310000000	390000000	500000000	660000000	380000000	420000000	290000000	260000000	210000000	210000000	480000000	260000000	490000000	240000000	370000000	250000000	170000000	320000000	23000000	450000000	410000000	460000000	280000000	330000000	170000000
204.5	120000000	190000000	98000000	76000000	7700000	140000000	110000000	130000000	120000000	54000000	280000000	260000000	430000000	380000000	150000000	170000000	140000000	160000000	560000000	320000000	340000000	330000000	700000000	200000000	310000000	380000000	490000000	640000000	370000000	420000000	290000000	250000000	200000000	200000000	460000000	260000000	480000000	240000000	370000000	250000000	170000000	320000000	24000000	440000000	410000000	450000000	280000000	320000000	160000000
205.5	120000000	190000000	97000000	73000000	6700000	140000000	110000000	130000000	120000000	52000000	280000000	260000000	420000000	380000000	150000000	170000000	140000000	160000000	550000000	310000000	330000000	330000000	700000000	190000000	300000000	370000000	480000000	620000000	360000000	410000000	290000000	250000000	200000000	200000000	440000000	250000000	470000000	250000000	360000000	250000000	170000000	320000000	24000000	430000000	400000000	440000000	280000000	320000000	160000000
206.5	120000000	190000000	97000000	70000000	5800000	140000000	110000000	130000000	120000000	51000000	280000000	250000000	420000000	370000000	140000000	160000000	130000000	160000000	530000000	310000000	330000000	320000000	690000000	190000000	300000000	370000000	470000000	610000000	350000000	410000000	280000000	240000000	190000000	190000000	430000000	240000000	450000000	250000000	350000000	250000000	170000000	320000000	25000000	420000000	400000000	430000000	280000000	310000000	160000000
207.5	110000000	190000000	96000000	67000000	5000000	140000000	100000000	130000000	120000000	49000000	270000000	250000000	410000000	360000000	140000000	150000000	130000000	160000000	520000000	300000000	320000000	320000000	680000000	190000000	290000000	360000000	460000000	590000000	340000000	400000000	280000000	240000000	190000000	190000000	410000000	230000000	440000000	250000000	350000000	250000000	170000000	320000000	26000000	410000000	400000000	430000000	280000000	310000000	160000000
208.5	110000000	190000000	95000000	64000000	4300000	140000000	100000000	120000000	110000000	47000000	270000000	250000000	410000000	360000000	140000000	140000000	130000000	160000000	510000000	300000000	320000000	310000000	680000000	190000000	290000000	360000000	450000000	580000000	330000000	400000000	280000000	230000000	190000000	190000000	390000000	230000000	430000000	250000000	340000000	240000000	170000000	320000000	26000000	410000000	400000000	420000000	270000000	310000000	160000000
209.5	100000000	190000000	94000000	62000000	3700000	140000000	100000000	120000000	110000000	46000000	260000000	250000000	400000000	350000000	140000000	140000000	130000000	160000000	500000000	290000000	310000000	310000000	670000000	180000000	280000000	350000000	430000000	560000000	320000000	390000000	270000000	230000000	180000000	180000000	380000000	220000000	420000000	250000000	340000000	240000000	170000000	320000000	27000000	400000000	400000000	410000000	270000000	310000000	150000000
210.5	100000000	180000000	94000000	60000000	3200000	140000000	100000000	120000000	110000000	45000000	260000000	240000000	390000000	340000000	140000000	130000000	120000000	160000000	480000000	290000000	310000000	300000000	670000000	180000000	280000000	350000000	420000000	550000000	310000000	390000000	270000000	220000000	180000000	180000000	360000000	210000000	410000000	250000000	330000000	240000000	170000000	320000000	28000000	390000000	400000000	400000000	270000000	300000000	150000000
211.5	98000000	180000000	93000000	58000000	2800000	130000000	100000000	120000000	110000000	44000000	260000000	240000000	380000000	340000000	130000000	120000000	120000000	160000000	470000000	280000000	300000000	300000000	670000000	180000000	280000000	340000000	400000000	540000000	310000000	380000000	270000000	220000000	180000000	180000000	350000000	210000000	400000000	250000000	330000000	240000000	170000000	320000000	29000000	390000000	390000000	390000000	270000000	300000000	150000000
212.5	94000000	180000000	92000000	56000000	2400000	130000000	100000000	120000000	110000000	43000000	250000000	240000000	370000000	330000000	130000000	120000000	120000000	160000000	460000000	280000000	300000000	290000000	670000000	180000000	270000000	340000000	380000000	530000000	300000000	380000000	270000000	220000000	180000000	180000000	330000000	200000000	390000000	260000000	320000000	240000000	170000000	310000000	30000000	380000000	390000000	390000000	270000000	300000000	150000000
213.5	91000000	180000000	91000000	54000000	2200000	130000000	99000000	110000000	110000000	43000000	250000000	240000000	360000000	330000000	130000000	110000000	120000000	160000000	450000000	270000000	290000000	290000000	670000000	170000000	270000000	340000000	370000000	520000000	290000000	370000000	260000000	210000000	170000000	170000000	320000000	190000000	380000000	260000000	320000000	230000000	170000000	310000000	31000000	370000000	390000000	380000000	270000000	300000000	150000000
214.5	88000000	180000000	90000000	52000000	2000000	130000000	99000000	110000000	110000000	42000000	250000000	230000000	350000000	320000000	130000000	110000000	110000000	160000000	440000000	270000000	290000000	280000000	660000000	170000000	260000000	330000000	350000000	510000000	280000000	370000000	260000000	210000000	170000000	170000000	300000000	190000000	380000000	260000000	310000000	230000000	160000000	310000000	32000000	370000000	390000000	370000000	270000000	300000000	140000000
215.5	85000000	180000000	89000000	50000000	1800000	130000000	98000000	110000000	110000000	42000000	240000000	230000000	340000000	320000000	130000000	100000000	110000000	170000000	420000000	270000000	290000000	280000000	660000000	170000000	260000000	330000000	330000000	500000000	270000000	360000000	260000000	210000000	170000000	170000000	290000000	180000000	370000000	260000000	310000000	230000000	160000000	310000000	34000000	360000000	390000000	360000000	270000000	300000000	140000000
216.5	82000000	180000000	88000000	49000000	1700000	130000000	98000000	110000000	110000000	42000000	240000000	230000000	330000000	320000000	130000000	100000000	110000000	170000000	410000000	270000000	280000000	270000000	660000000	170000000	260000000	330000000	320000000	490000000	260000000	360000000	250000000	210000000	170000000	170000000	280000000	180000000	360000000	260000000	310000000	230000000	160000000	310000000	35000000	360000000	380000000	360000000	270000000	300000000	140000000
217.5	79000000	180000000	87000000	48000000	1700000	130000000	98000000	110000000	110000000	41000000	230000000	230000000	320000000	310000000	130000000	96000000	100000000	170000000	400000000	260000000	280000000	270000000	660000000	160000000	250000000	330000000	300000000	480000000	250000000	350000000	250000000	200000000	170000000	170000000	260000000	170000000	350000000	270000000	310000000	220000000	160000000	310000000	37000000	350000000	380000000	350000000	270000000	300000000	140000000
218.5	77000000	180000000	86000000	47000000	1600000	120000000	97000000	110000000	110000000	41000000	230000000	230000000	310000000	310000000	130000000	93000000	100000000	170000000	390000000	260000000	280000000	260000000	660000000	160000000	250000000	330000000	290000000	470000000	250000000	350000000	250000000	200000000	170000000	170000000	250000000	170000000	350000000	270000000	300000000	220000000	160000000	310000000	38000000	350000000	380000000	340000000	270000000	300000000	130000000
219.5	75000000	180000000	85000000	46000000	1500000	120000000	97000000	100000000	110000000	41000000	230000000	220000000	300000000	310000000	130000000	90000000	100000000	170000000	380000000	260000000	280000000	260000000	660000000	160000000	240000000	320000000	270000000	460000000	240000000	340000000	250000000	200000000	170000000	170000000	240000000	160000000	340000000	270000000	300000000	220000000	150000000	300000000	39000000	340000000	380000000	340000000	270000000	300000000	130000000
220.5	73000000	170000000	83000000	45000000	1500000	120000000	97000000	100000000	110000000	41000000	220000000	220000000	290000000	300000000	130000000	87000000	97000000	170000000	370000000	260000000	270000000	250000000	660000000	150000000	240000000	320000000	260000000	450000000	230000000	330000000	240000000	200000000	170000000	170000000	230000000	160000000	340000000	270000000	300000000	210000000	150000000	300000000	41000000	340000000	370000000	330000000	270000000	300000000	130000000
221.5	71000000	170000000	82000000	44000000	1400000	120000000	96000000	99000000	110000000	41000000	220000000	220000000	280000000	300000000	140000000	85000000	95000000	170000000	360000000	260000000	270000000	250000000	660000000	150000000	240000000	320000000	240000000	450000000	220000000	330000000	240000000	200000000	170000000	170000000	220000000	150000000	330000000	270000000	300000000	210000000	150000000	300000000	42000000	330000000	370000000	320000000	260000000	300000000	130000000
222.5	69000000	170000000	81000000	44000000	1300000	120000000	96000000	97000000	100000000	41000000	210000000	220000000	270000000	300000000	140000000	83000000	93000000	170000000	350000000	260000000	270000000	240000000	660000000	150000000	230000000	320000000	230000000	440000000	210000000	320000000	240000000	200000000	170000000	170000000	210000000	150000000	330000000	280000000	290000000	200000000	150000000	300000000	42000000	330000000	370000000	320000000	260000000	300000000	120000000
223.5	67000000	170000000	79000000	43000000	1300000	120000000	96000000	95000000	100000000	41000000	210000000	210000000	260000000	300000000	140000000	81000000	91000000	170000000	340000000	260000000	270000000	230000000	660000000	150000000	230000000	310000000	220000000	430000000	210000000	320000000	230000000	200000000	170000000	170000000	200000000	150000000	320000000	280000000	290000000	200000000	140000000	290000000	43000000	320000000	360000000	310000000	260000000	300000000	120000000
224.5	66000000	170000000	78000000	43000000	1200000	120000000	96000000	93000000	100000000	41000000	200000000	210000000	250000000	290000000	140000000	79000000	89000000	170000000	330000000	260000000	260000000	230000000	650000000	140000000	220000000	310000000	210000000	430000000	200000000	310000000	230000000	200000000	170000000	170000000	190000000	140000000	320000000	280000000	290000000	200000000	140000000	290000000	43000000	320000000	360000000	310000000	260000000	300000000	120000000
225.5	65000000	170000000	77000000	43000000	1100000	110000000	95000000	91000000	100000000	41000000	200000000	210000000	240000000	290000000	140000000	77000000	87000000	170000000	320000000	260000000	260000000	220000000	650000000	140000000	220000000	310000000	200000000	420000000	190000000	300000000	230000000	200000000	170000000	170000000	180000000	140000000	310000000	280000000	290000000	190000000	140000000	290000000	42000000	310000000	350000000	300000000	260000000	300000000	120000000
226.5	63000000	160000000	75000000	42000000	1100000	110000000	95000000	89000000	100000000	40000000	190000000	200000000	230000000	290000000	140000000	76000000	85000000	160000000	310000000	260000000	260000000	220000000	640000000	140000000	210000000	300000000	190000000	410000000	190000000	300000000	220000000	200000000	170000000	170000000	180000000	130000000	310000000	280000000	290000000	190000000	130000000	290000000	41000000	300000000	350000000	290000000	260000000	300000000	110000000
227.5	62000000	160000000	74000000	42000000	980000	110000000	95000000	87000000	100000000	40000000	190000000	200000000	230000000	290000000	140000000	75000000	83000000	160000000	300000000	260000000	260000000	210000000	630000000	130000000	210000000	300000000	180000000	410000000	180000000	290000000	220000000	200000000	170000000	170000000	170000000	130000000	310000000	280000000	290000000	180000000	130000000	280000000	39000000	300000000	340000000	290000000	260000000	300000000	110000000
228.5	61000000	160000000	72000000	42000000	890000	110000000	94000000	85000000	99000000	40000000	190000000	200000000	220000000	290000000	140000000	74000000	81000000	160000000	290000000	260000000	260000000	210000000	620000000	130000000	200000000	300000000	170000000	400000000	170000000	290000000	220000000	200000000	170000000	170000000	160000000	130000000	310000000	280000000	290000000	180000000	130000000	280000000	38000000	290000000	340000000	280000000	250000000	300000000	110000000
229.5	60000000	160000000	71000000	42000000	810000	110000000	94000000	83000000	99000000	40000000	180000000	190000000	210000000	290000000	150000000	73000000	79000000	160000000	290000000	260000000	250000000	200000000	610000000	130000000	200000000	290000000	160000000	400000000	170000000	280000000	210000000	200000000	170000000	170000000	160000000	120000000	300000000	280000000	280000000	170000000	120000000	280000000	35000000	290000000	330000000	280000000	250000000	300000000	100000000
230.5	60000000	160000000	69000000	43000000	720000	110000000	94000000	81000000	98000000	39000000	180000000	190000000	200000000	280000000	150000000	72000000	78000000	160000000	280000000	260000000	250000000	200000000	600000000	120000000	190000000	290000000	150000000	390000000	160000000	270000000	210000000	200000000	170000000	170000000	150000000	120000000	300000000	280000000	280000000	170000000	120000000	270000000	33000000	280000000	330000000	270000000	250000000	300000000	100000000
231.5	59000000	150000000	68000000	43000000	630000	110000000	93000000	79000000	97000000	39000000	170000000	190000000	200000000	280000000	150000000	71000000	76000000	160000000	270000000	260000000	250000000	190000000	590000000	120000000	190000000	290000000	150000000	380000000	150000000	270000000	210000000	200000000	170000000	170000000	150000000	120000000	300000000	280000000	280000000	160000000	120000000	270000000	30000000	280000000	320000000	270000000	250000000	300000000	99000000
232.5	58000000	150000000	67000000	43000000	550000	110000000	93000000	77000000	96000000	38000000	170000000	180000000	190000000	280000000	150000000	71000000	75000000	150000000	260000000	260000000	250000000	190000000	580000000	120000000	180000000	280000000	140000000	380000000	150000000	260000000	200000000	200000000	160000000	160000000	140000000	120000000	300000000	270000000	280000000	160000000	120000000	260000000	28000000	270000000	320000000	260000000	250000000	300000000	96000000
233.5	57000000	150000000	65000000	43000000	470000	100000000	92000000	75000000	95000000	38000000	170000000	180000000	190000000	280000000	150000000	70000000	73000000	150000000	260000000	260000000	240000000	180000000	570000000	120000000	180000000	280000000	140000000	370000000	140000000	260000000	200000000	200000000	160000000	160000000	140000000	110000000	300000000	270000000	280000000	160000000	110000000	260000000	25000000	270000000	310000000	260000000	240000000	300000000	93000000
234.5	57000000	150000000	64000000	44000000	400000	100000000	92000000	74000000	94000000	37000000	160000000	180000000	180000000	280000000	150000000	70000000	72000000	150000000	250000000	260000000	240000000	180000000	560000000	110000000	170000000	270000000	130000000	370000000	140000000	250000000	190000000	200000000	160000000	160000000	140000000	110000000	300000000	270000000	280000000	150000000	110000000	260000000	23000000	260000000	310000000	250000000	240000000	300000000	90000000
235.5	56000000	140000000	63000000	44000000	330000	100000000	92000000	72000000	93000000	37000000	160000000	170000000	180000000	270000000	150000000	70000000	70000000	150000000	250000000	260000000	240000000	170000000	540000000	110000000	170000000	270000000	130000000	360000000	130000000	240000000	190000000	200000000	160000000	160000000	140000000	110000000	300000000	270000000	280000000	150000000	110000000	250000000	21000000	260000000	300000000	250000000	240000000	300000000	88000000
236.5	55000000	140000000	62000000	45000000	270000	100000000	91000000	70000000	92000000	36000000	160000000	170000000	170000000	270000000	160000000	69000000	69000000	140000000	240000000	260000000	240000000	170000000	530000000	110000000	160000000	260000000	120000000	360000000	130000000	240000000	190000000	200000000	160000000	160000000	130000000	110000000	300000000	260000000	280000000	150000000	110000000	250000000	19000000	250000000	290000000	250000000	230000000	290000000	85000000
237.5	55000000	140000000	61000000	45000000	220000	100000000	91000000	69000000	92000000	35000000	150000000	170000000	170000000	270000000	160000000	69000000	68000000	140000000	230000000	260000000	230000000	170000000	520000000	100000000	160000000	260000000	120000000	350000000	120000000	230000000	180000000	200000000	160000000	160000000	130000000	110000000	290000000	260000000	270000000	140000000	100000000	240000000	18000000	250000000	290000000	240000000	230000000	290000000	83000000
238.5	54000000	130000000	60000000	46000000	180000	98000000	91000000	67000000	91000000	34000000	150000000	160000000	160000000	270000000	160000000	69000000	66000000	140000000	230000000	260000000	230000000	160000000	510000000	100000000	150000000	250000000	120000000	340000000	120000000	230000000	180000000	200000000	160000000	160000000	130000000	100000000	290000000	260000000	270000000	140000000	100000000	240000000	16000000	240000000	280000000	240000000	230000000	290000000	80000000
239.5	54000000	130000000	59000000	47000000	140000	97000000	90000000	66000000	90000000	33000000	150000000	160000000	160000000	270000000	160000000	69000000	65000000	140000000	230000000	250000000	230000000	160000000	500000000	98000000	140000000	250000000	120000000	340000000	120000000	220000000	170000000	200000000	160000000	160000000	130000000	100000000	290000000	250000000	270000000	140000000	99000000	240000000	15000000	240000000	270000000	230000000	220000000	290000000	78000000
240.5	53000000	130000000	58000000	47000000	110000	96000000	90000000	65000000	89000000	33000000	140000000	150000000	160000000	260000000	160000000	70000000	64000000	140000000	220000000	250000000	230000000	160000000	480000000	95000000	140000000	240000000	110000000	330000000	110000000	220000000	170000000	200000000	150000000	150000000	130000000	100000000	290000000	250000000	270000000	130000000	97000000	230000000	14000000	230000000	270000000	230000000	220000000	280000000	76000000
241.5	53000000	120000000	57000000	48000000	84000	94000000	90000000	64000000	88000000	32000000	140000000	150000000	150000000	260000000	160000000	70000000	63000000	130000000	220000000	250000000	220000000	150000000	470000000	93000000	130000000	230000000	110000000	330000000	110000000	210000000	170000000	200000000	150000000	150000000	130000000	100000000	290000000	250000000	270000000	130000000	96000000	230000000	13000000	230000000	260000000	230000000	220000000	280000000	73000000
242.5	52000000	120000000	56000000	49000000	64000	93000000	89000000	62000000	87000000	31000000	140000000	150000000	150000000	260000000	160000000	70000000	62000000	130000000	210000000	250000000	220000000	150000000	460000000	90000000	130000000	230000000	110000000	320000000	110000000	210000000	160000000	200000000	150000000	150000000	130000000	99000000	290000000	240000000	260000000	130000000	94000000	220000000	13000000	220000000	250000000	230000000	210000000	270000000	71000000
243.5	52000000	120000000	55000000	49000000	48000	91000000	89000000	61000000	86000000	30000000	130000000	140000000	140000000	260000000	160000000	70000000	61000000	130000000	210000000	250000000	220000000	150000000	450000000	88000000	120000000	220000000	110000000	320000000	100000000	200000000	160000000	200000000	150000000	150000000	130000000	98000000	290000000	240000000	260000000	130000000	92000000	220000000	12000000	220000000	250000000	220000000	210000000	270000000	69000000
244.5	51000000	110000000	55000000	50000000	35000	89000000	89000000	61000000	85000000	30000000	130000000	140000000	140000000	250000000	160000000	71000000	60000000	130000000	210000000	250000000	220000000	150000000	440000000	86000000	120000000	220000000	110000000	310000000	100000000	200000000	160000000	200000000	150000000	150000000	130000000	98000000	290000000	230000000	260000000	120000000	91000000	210000000	11000000	210000000	240000000	220000000	200000000	260000000	67000000
245.5	50000000	110000000	54000000	51000000	26000	88000000	89000000	60000000	83000000	29000000	130000000	130000000	140000000	250000000	170000000	71000000	59000000	120000000	200000000	250000000	210000000	150000000	430000000	83000000	120000000	210000000	110000000	310000000	100000000	190000000	150000000	200000000	140000000	140000000	130000000	97000000	280000000	230000000	260000000	120000000	89000000	210000000	11000000	210000000	230000000	220000000	200000000	260000000	65000000
246.5	50000000	100000000	53000000	52000000	18000	86000000	88000000	59000000	82000000	28000000	130000000	130000000	140000000	250000000	170000000	71000000	58000000	120000000	200000000	250000000	210000000	140000000	420000000	81000000	110000000	200000000	110000000	310000000	98000000	190000000	150000000	190000000	140000000	140000000	130000000	96000000	280000000	220000000	250000000	120000000	88000000	210000000	10000000	210000000	230000000	220000000	190000000	250000000	63000000
247.5	49000000	100000000	53000000	52000000	13000	85000000	88000000	58000000	81000000	28000000	130000000	130000000	130000000	240000000	170000000	72000000	57000000	120000000	200000000	240000000	210000000	140000000	410000000	79000000	110000000	200000000	110000000	300000000	96000000	190000000	150000000	190000000	140000000	140000000	140000000	96000000	280000000	220000000	250000000	120000000	87000000	200000000	9700000	200000000	220000000	210000000	190000000	250000000	62000000
248.5	49000000	96000000	52000000	53000000	9200	83000000	87000000	58000000	80000000	27000000	120000000	120000000	130000000	240000000	170000000	72000000	57000000	120000000	200000000	240000000	210000000	140000000	400000000	77000000	100000000	190000000	110000000	300000000	95000000	180000000	140000000	190000000	140000000	140000000	140000000	95000000	280000000	210000000	250000000	120000000	85000000	200000000	9200000	200000000	210000000	210000000	190000000	240000000	60000000
249.5	48000000	92000000	52000000	53000000	6400	81000000	87000000	57000000	79000000	27000000	120000000	120000000	130000000	240000000	170000000	73000000	56000000	120000000	200000000	240000000	200000000	140000000	390000000	75000000	99000000	180000000	110000000	290000000	94000000	180000000	140000000	190000000	130000000	130000000	140000000	95000000	280000000	210000000	240000000	120000000	84000000	190000000	8700000	200000000	210000000	210000000	180000000	240000000	58000000
250.5	48000000	89000000	51000000	54000000	4400	80000000	86000000	57000000	78000000	27000000	120000000	110000000	130000000	230000000	170000000	73000000	56000000	120000000	190000000	240000000	200000000	140000000	380000000	74000000	95000000	180000000	110000000	290000000	93000000	170000000	140000000	180000000	130000000	130000000	140000000	94000000	270000000	200000000	240000000	120000000	83000000	190000000	8300000	200000000	200000000	210000000	180000000	230000000	57000000
251.5	47000000	85000000	51000000	54000000	3000	78000000	86000000	57000000	77000000	26000000	120000000	110000000	130000000	230000000	170000000	74000000	55000000	110000000	190000000	230000000	200000000	140000000	370000000	72000000	92000000	170000000	110000000	280000000	92000000	170000000	130000000	180000000	130000000	130000000	140000000	94000000	270000000	200000000	230000000	120000000	82000000	190000000	7900000	190000000	190000000	210000000	170000000	220000000	55000000
252.5	46000000	82000000	50000000	55000000	2000	76000000	85000000	57000000	76000000	26000000	120000000	110000000	120000000	230000000	170000000	74000000	55000000	110000000	190000000	230000000	190000000	130000000	360000000	70000000	89000000	170000000	110000000	280000000	91000000	170000000	130000000	180000000	130000000	130000000	140000000	94000000	270000000	190000000	230000000	120000000	81000000	180000000	7600000	190000000	190000000	210000000	170000000	220000000	54000000
253.5	46000000	78000000	50000000	55000000	1400	75000000	85000000	56000000	74000000	26000000	120000000	100000000	120000000	220000000	170000000	74000000	55000000	110000000	190000000	230000000	190000000	130000000	350000000	69000000	85000000	160000000	110000000	280000000	91000000	160000000	130000000	170000000	120000000	120000000	150000000	94000000	270000000	180000000	230000000	120000000	80000000	180000000	7200000	190000000	180000000	210000000	160000000	210000000	52000000
254.5	45000000	75000000	49000000	55000000	930	73000000	84000000	56000000	73000000	26000000	110000000	100000000	120000000	220000000	160000000	75000000	55000000	110000000	190000000	220000000	190000000	130000000	340000000	67000000	83000000	160000000	110000000	270000000	91000000	160000000	130000000	170000000	120000000	120000000	150000000	93000000	260000000	180000000	220000000	110000000	79000000	180000000	6900000	190000000	180000000	210000000	160000000	210000000	51000000
255.5	45000000	71000000	49000000	55000000	680	71000000	83000000	56000000	72000000	25000000	110000000	96000000	120000000	210000000	160000000	75000000	55000000	110000000	190000000	220000000	180000000	130000000	330000000	66000000	80000000	150000000	110000000	270000000	91000000	160000000	120000000	160000000	120000000	120000000	150000000	93000000	260000000	170000000	220000000	110000000	78000000	170000000	6600000	190000000	170000000	200000000	150000000	200000000	50000000
256.5	45000000	68000000	49000000	55000000	640	70000000	82000000	56000000	72000000	25000000	110000000	93000000	120000000	210000000	160000000	75000000	55000000	110000000	190000000	220000000	180000000	130000000	320000000	65000000	77000000	150000000	110000000	260000000	91000000	150000000	120000000	160000000	120000000	120000000	150000000	93000000	260000000	170000000	210000000	110000000	77000000	170000000	6300000	190000000	160000000	200000000	150000000	190000000	49000000
257.5	44000000	65000000	48000000	55000000	950	68000000	81000000	56000000	71000000	25000000	110000000	90000000	120000000	210000000	160000000	76000000	55000000	110000000	190000000	210000000	180000000	130000000	300000000	64000000	75000000	150000000	120000000	260000000	91000000	150000000	120000000	150000000	110000000	110000000	150000000	92000000	250000000	160000000	210000000	110000000	76000000	170000000	6100000	190000000	160000000	200000000	150000000	190000000	47000000
258.5	44000000	62000000	48000000	55000000	2100	67000000	80000000	56000000	70000000	24000000	110000000	86000000	120000000	200000000	160000000	76000000	55000000	110000000	190000000	210000000	170000000	130000000	290000000	63000000	73000000	140000000	120000000	260000000	91000000	150000000	120000000	150000000	110000000	110000000	150000000	92000000	250000000	160000000	210000000	110000000	75000000	170000000	5800000	190000000	150000000	200000000	140000000	180000000	46000000
259.5	44000000	59000000	47000000	54000000	5000	65000000	78000000	57000000	69000000	24000000	110000000	83000000	120000000	200000000	160000000	76000000	55000000	110000000	190000000	200000000	170000000	130000000	280000000	62000000	70000000	140000000	120000000	250000000	92000000	150000000	120000000	150000000	110000000	110000000	150000000	91000000	250000000	150000000	200000000	110000000	74000000	160000000	5600000	190000000	150000000	200000000	140000000	170000000	45000000
260.5	43000000	56000000	47000000	54000000	12000	64000000	77000000	57000000	69000000	24000000	110000000	80000000	120000000	200000000	160000000	76000000	56000000	110000000	190000000	200000000	170000000	130000000	270000000	61000000	69000000	140000000	120000000	250000000	92000000	140000000	110000000	140000000	110000000	110000000	160000000	91000000	240000000	150000000	200000000	110000000	73000000	160000000	5400000	190000000	140000000	200000000	130000000	170000000	44000000
261.5	43000000	54000000	46000000	53000000	28000	62000000	75000000	57000000	68000000	23000000	110000000	78000000	120000000	190000000	160000000	76000000	56000000	100000000	190000000	200000000	160000000	130000000	260000000	60000000	67000000	130000000	120000000	250000000	93000000	140000000	110000000	140000000	100000000	100000000	160000000	90000000	240000000	140000000	190000000	110000000	72000000	160000000	5300000	190000000	140000000	200000000	130000000	160000000	44000000
262.5	43000000	51000000	45000000	52000000	62000	61000000	74000000	57000000	67000000	23000000	110000000	75000000	120000000	190000000	150000000	76000000	56000000	100000000	180000000	190000000	160000000	120000000	250000000	59000000	65000000	130000000	120000000	240000000	94000000	140000000	110000000	130000000	100000000	100000000	160000000	89000000	240000000	140000000	190000000	110000000	71000000	160000000	5100000	190000000	130000000	200000000	130000000	160000000	43000000
263.5	43000000	49000000	45000000	51000000	130000	59000000	72000000	57000000	67000000	22000000	100000000	72000000	120000000	180000000	150000000	76000000	57000000	100000000	180000000	190000000	160000000	120000000	250000000	58000000	63000000	130000000	130000000	240000000	95000000	140000000	110000000	130000000	99000000	99000000	160000000	88000000	230000000	130000000	180000000	110000000	70000000	150000000	5000000	190000000	130000000	200000000	120000000	150000000	42000000
264.5	43000000	46000000	44000000	50000000	250000	58000000	71000000	57000000	67000000	21000000	100000000	70000000	120000000	180000000	150000000	76000000	58000000	100000000	180000000	180000000	150000000	120000000	240000000	57000000	62000000	130000000	130000000	230000000	95000000	140000000	110000000	130000000	97000000	97000000	160000000	87000000	230000000	130000000	180000000	110000000	70000000	150000000	4900000	190000000	130000000	200000000	120000000	150000000	41000000
265.5	43000000	44000000	43000000	48000000	470000	57000000	69000000	57000000	66000000	21000000	100000000	68000000	120000000	180000000	150000000	76000000	58000000	100000000	180000000	180000000	150000000	120000000	230000000	57000000	61000000	130000000	130000000	230000000	96000000	130000000	100000000	120000000	94000000	94000000	160000000	86000000	220000000	130000000	180000000	110000000	69000000	150000000	4800000	190000000	120000000	200000000	120000000	140000000	40000000
266.5	43000000	42000000	42000000	47000000	810000	56000000	68000000	57000000	66000000	20000000	100000000	66000000	120000000	170000000	150000000	76000000	59000000	100000000	180000000	170000000	150000000	120000000	220000000	56000000	60000000	130000000	130000000	230000000	97000000	130000000	100000000	120000000	92000000	92000000	160000000	85000000	220000000	120000000	170000000	100000000	68000000	150000000	4700000	190000000	120000000	200000000	110000000	140000000	40000000
267.5	43000000	40000000	42000000	45000000	1300000	55000000	66000000	58000000	66000000	19000000	100000000	64000000	120000000	170000000	140000000	75000000	60000000	100000000	180000000	170000000	150000000	120000000	210000000	56000000	59000000	120000000	130000000	220000000	98000000	130000000	100000000	120000000	89000000	89000000	160000000	83000000	220000000	120000000	170000000	100000000	67000000	150000000	4600000	190000000	110000000	200000000	110000000	130000000	39000000
268.5	43000000	39000000	41000000	44000000	2000000	53000000	65000000	58000000	65000000	18000000	100000000	62000000	120000000	170000000	140000000	75000000	60000000	100000000	180000000	170000000	140000000	120000000	200000000	55000000	58000000	120000000	140000000	220000000	99000000	130000000	99000000	110000000	87000000	87000000	160000000	82000000	210000000	110000000	160000000	100000000	66000000	150000000	4600000	190000000	110000000	200000000	110000000	130000000	39000000
269.5	43000000	37000000	40000000	42000000	2900000	52000000	63000000	58000000	65000000	17000000	100000000	60000000	120000000	160000000	140000000	75000000	61000000	100000000	180000000	160000000	140000000	110000000	200000000	55000000	57000000	120000000	140000000	220000000	99000000	130000000	97000000	110000000	85000000	85000000	160000000	80000000	210000000	110000000	160000000	100000000	65000000	150000000	4500000	190000000	110000000	200000000	110000000	130000000	38000000
270.5	43000000	35000000	39000000	40000000	3800000	51000000	62000000	57000000	65000000	17000000	100000000	58000000	120000000	160000000	130000000	75000000	62000000	100000000	180000000	160000000	140000000	110000000	190000000	55000000	56000000	120000000	140000000	210000000	100000000	120000000	95000000	110000000	82000000	82000000	160000000	78000000	210000000	110000000	160000000	98000000	64000000	140000000	4500000	190000000	100000000	200000000	100000000	120000000	38000000
271.5	43000000	34000000	38000000	38000000	4800000	50000000	60000000	57000000	65000000	16000000	99000000	57000000	120000000	160000000	130000000	74000000	62000000	100000000	180000000	160000000	130000000	110000000	190000000	54000000	55000000	120000000	140000000	210000000	100000000	120000000	93000000	110000000	80000000	80000000	160000000	76000000	200000000	100000000	150000000	97000000	64000000	140000000	4500000	190000000	100000000	200000000	100000000	120000000	38000000
272.5	43000000	33000000	37000000	37000000	5600000	49000000	59000000	57000000	65000000	15000000	98000000	55000000	120000000	160000000	130000000	74000000	63000000	100000000	180000000	150000000	130000000	110000000	180000000	54000000	55000000	120000000	140000000	200000000	100000000	120000000	91000000	100000000	78000000	78000000	160000000	74000000	200000000	100000000	150000000	95000000	63000000	140000000	4500000	190000000	99000000	200000000	99000000	120000000	37000000
273.5	43000000	31000000	36000000	35000000	6100000	49000000	58000000	57000000	64000000	15000000	98000000	54000000	120000000	150000000	120000000	73000000	63000000	100000000	180000000	150000000	130000000	110000000	180000000	54000000	54000000	120000000	150000000	200000000	100000000	120000000	90000000	100000000	76000000	76000000	160000000	72000000	190000000	98000000	150000000	94000000	62000000	140000000	4500000	190000000	97000000	200000000	97000000	110000000	37000000
274.5	42000000	30000000	35000000	33000000	6100000	48000000	57000000	57000000	64000000	14000000	97000000	52000000	120000000	150000000	120000000	73000000	64000000	100000000	180000000	150000000	130000000	100000000	170000000	54000000	53000000	120000000	150000000	200000000	100000000	120000000	88000000	100000000	74000000	74000000	160000000	70000000	190000000	95000000	140000000	92000000	61000000	140000000	4500000	190000000	94000000	200000000	95000000	110000000	37000000
275.5	42000000	29000000	34000000	32000000	5800000	47000000	56000000	57000000	63000000	13000000	97000000	51000000	120000000	150000000	120000000	73000000	64000000	100000000	180000000	140000000	120000000	100000000	170000000	53000000	53000000	120000000	150000000	190000000	100000000	120000000	86000000	100000000	72000000	72000000	150000000	68000000	190000000	92000000	140000000	91000000	60000000	140000000	4600000	190000000	92000000	200000000	93000000	110000000	37000000
276.5	42000000	28000000	33000000	31000000	5100000	46000000	55000000	56000000	63000000	13000000	96000000	50000000	120000000	140000000	110000000	72000000	65000000	100000000	180000000	140000000	120000000	99000000	170000000	53000000	53000000	120000000	150000000	190000000	100000000	120000000	84000000	98000000	70000000	70000000	150000000	65000000	180000000	89000000	140000000	89000000	59000000	140000000	4600000	190000000	90000000	200000000	91000000	100000000	36000000
277.5	42000000	27000000	32000000	29000000	4200000	45000000	55000000	56000000	62000000	12000000	96000000	49000000	120000000	140000000	110000000	72000000	65000000	100000000	180000000	140000000	120000000	96000000	160000000	53000000	52000000	120000000	150000000	190000000	100000000	110000000	82000000	97000000	68000000	68000000	150000000	63000000	180000000	87000000	130000000	88000000	58000000	140000000	4700000	190000000	88000000	200000000	90000000	100000000	36000000
278.5	41000000	26000000	31000000	28000000	3300000	45000000	54000000	56000000	62000000	12000000	95000000	49000000	120000000	140000000	110000000	72000000	65000000	100000000	180000000	130000000	120000000	94000000	160000000	53000000	52000000	120000000	150000000	180000000	100000000	110000000	81000000	96000000	66000000	66000000	150000000	61000000	180000000	84000000	130000000	87000000	57000000	140000000	4800000	190000000	86000000	200000000	89000000	100000000	36000000
279.5	41000000	26000000	30000000	27000000	2300000	44000000	54000000	55000000	61000000	11000000	95000000	48000000	120000000	140000000	100000000	71000000	66000000	100000000	170000000	130000000	110000000	91000000	160000000	53000000	52000000	120000000	150000000	180000000	100000000	110000000	79000000	96000000	64000000	64000000	150000000	58000000	170000000	82000000	130000000	85000000	56000000	140000000	4900000	190000000	85000000	200000000	87000000	99000000	36000000
280.5	40000000	25000000	29000000	26000000	1500000	43000000	54000000	55000000	60000000	11000000	95000000	47000000	120000000	130000000	99000000	71000000	66000000	100000000	170000000	130000000	110000000	88000000	160000000	53000000	52000000	120000000	150000000	170000000	100000000	110000000	77000000	95000000	62000000	62000000	140000000	56000000	170000000	79000000	120000000	84000000	55000000	140000000	5100000	190000000	83000000	200000000	86000000	97000000	37000000
281.5	40000000	24000000	28000000	25000000	960000	42000000	54000000	54000000	59000000	10000000	94000000	47000000	110000000	130000000	95000000	71000000	66000000	100000000	170000000	130000000	110000000	85000000	160000000	52000000	51000000	110000000	150000000	170000000	100000000	110000000	75000000	94000000	61000000	61000000	140000000	54000000	170000000	77000000	120000000	83000000	54000000	140000000	5200000	190000000	82000000	200000000	85000000	96000000	37000000
282.5	39000000	24000000	27000000	24000000	560000	42000000	54000000	54000000	58000000	9900000	94000000	46000000	110000000	130000000	91000000	70000000	65000000	100000000	170000000	130000000	110000000	82000000	160000000	52000000	51000000	110000000	150000000	170000000	100000000	110000000	73000000	94000000	59000000	59000000	140000000	52000000	160000000	75000000	120000000	82000000	53000000	150000000	5400000	180000000	81000000	200000000	84000000	95000000	37000000
283.5	38000000	23000000	27000000	24000000	300000	41000000	55000000	53000000	57000000	9500000	93000000	46000000	110000000	130000000	88000000	70000000	65000000	100000000	170000000	120000000	110000000	79000000	160000000	52000000	51000000	110000000	150000000	160000000	100000000	110000000	71000000	94000000	58000000	58000000	130000000	49000000	160000000	73000000	120000000	81000000	52000000	150000000	5600000	180000000	79000000	190000000	83000000	93000000	37000000
284.5	38000000	23000000	26000000	23000000	150000	40000000	55000000	52000000	56000000	9200000	93000000	45000000	110000000	130000000	84000000	69000000	65000000	100000000	170000000	120000000	100000000	76000000	150000000	52000000	51000000	110000000	150000000	160000000	100000000	110000000	69000000	93000000	56000000	56000000	130000000	47000000	160000000	72000000	110000000	81000000	51000000	150000000	5800000	180000000	79000000	190000000	83000000	93000000	37000000
285.5	37000000	22000000	25000000	23000000	70000	40000000	56000000	52000000	55000000	9000000	92000000	45000000	110000000	120000000	81000000	69000000	64000000	100000000	170000000	120000000	100000000	74000000	150000000	52000000	51000000	110000000	150000000	160000000	99000000	110000000	68000000	93000000	55000000	55000000	130000000	45000000	160000000	70000000	110000000	80000000	50000000	150000000	6100000	180000000	78000000	190000000	82000000	92000000	38000000
286.5	36000000	22000000	24000000	22000000	31000	39000000	56000000	51000000	54000000	8700000	92000000	45000000	110000000	120000000	78000000	68000000	64000000	100000000	170000000	120000000	100000000	71000000	150000000	52000000	51000000	110000000	150000000	150000000	99000000	100000000	66000000	93000000	54000000	54000000	120000000	44000000	150000000	68000000	110000000	80000000	49000000	150000000	6300000	180000000	77000000	190000000	81000000	91000000	38000000
287.5	35000000	21000000	23000000	22000000	13000	38000000	57000000	50000000	52000000	8500000	92000000	45000000	110000000	120000000	75000000	68000000	63000000	100000000	170000000	120000000	100000000	68000000	150000000	52000000	51000000	110000000	150000000	150000000	98000000	100000000	64000000	93000000	53000000	53000000	120000000	42000000	150000000	67000000	110000000	79000000	48000000	150000000	6600000	180000000	76000000	190000000	81000000	91000000	38000000
288.5	34000000	21000000	22000000	21000000	4800	38000000	58000000	49000000	51000000	8300000	91000000	45000000	100000000	120000000	72000000	67000000	63000000	100000000	170000000	120000000	99000000	65000000	150000000	51000000	51000000	100000000	140000000	150000000	97000000	100000000	62000000	93000000	52000000	52000000	120000000	40000000	150000000	65000000	110000000	79000000	47000000	150000000	6900000	170000000	76000000	190000000	80000000	90000000	39000000
289.5	34000000	21000000	22000000	21000000	1700	37000000	59000000	49000000	50000000	8200000	91000000	45000000	100000000	120000000	69000000	66000000	62000000	100000000	170000000	110000000	98000000	63000000	150000000	51000000	51000000	100000000	140000000	140000000	96000000	100000000	60000000	94000000	51000000	51000000	110000000	39000000	150000000	64000000	100000000	78000000	46000000	160000000	7200000	170000000	76000000	180000000	80000000	90000000	39000000
290.5	33000000	21000000	21000000	21000000	590	36000000	59000000	48000000	48000000	8000000	90000000	45000000	100000000	120000000	66000000	65000000	61000000	100000000	170000000	110000000	97000000	60000000	150000000	51000000	51000000	100000000	140000000	140000000	95000000	100000000	59000000	94000000	50000000	50000000	110000000	37000000	150000000	63000000	100000000	78000000	46000000	160000000	7600000	170000000	75000000	180000000	80000000	90000000	40000000
291.5	32000000	20000000	20000000	20000000	220	36000000	60000000	47000000	47000000	7900000	90000000	45000000	99000000	120000000	63000000	64000000	60000000	100000000	160000000	110000000	95000000	58000000	150000000	51000000	51000000	98000000	140000000	140000000	95000000	100000000	57000000	94000000	49000000	49000000	110000000	36000000	150000000	62000000	100000000	78000000	45000000	160000000	7900000	170000000	75000000	180000000	79000000	90000000	40000000
292.5	31000000	20000000	19000000	20000000	110	35000000	61000000	46000000	46000000	7800000	89000000	45000000	98000000	110000000	61000000	63000000	59000000	100000000	160000000	110000000	94000000	56000000	150000000	51000000	51000000	96000000	140000000	140000000	94000000	100000000	55000000	94000000	48000000	48000000	100000000	35000000	140000000	61000000	98000000	78000000	44000000	160000000	8200000	160000000	75000000	180000000	79000000	90000000	41000000
293.5	30000000	20000000	19000000	20000000	100	34000000	61000000	45000000	45000000	7700000	88000000	46000000	96000000	110000000	58000000	62000000	58000000	100000000	160000000	110000000	93000000	54000000	150000000	50000000	51000000	94000000	130000000	130000000	93000000	99000000	54000000	95000000	47000000	47000000	99000000	34000000	140000000	60000000	97000000	77000000	43000000	160000000	8600000	160000000	75000000	180000000	79000000	90000000	41000000
294.5	30000000	20000000	18000000	19000000	120	34000000	61000000	44000000	43000000	7700000	88000000	46000000	95000000	110000000	56000000	61000000	57000000	100000000	160000000	110000000	92000000	52000000	150000000	50000000	51000000	92000000	130000000	130000000	92000000	99000000	52000000	95000000	47000000	47000000	95000000	33000000	140000000	59000000	95000000	77000000	42000000	170000000	8900000	160000000	75000000	180000000	79000000	90000000	42000000
295.5	29000000	20000000	18000000	19000000	160	33000000	62000000	43000000	42000000	7600000	87000000	46000000	93000000	110000000	54000000	60000000	56000000	100000000	160000000	110000000	92000000	50000000	150000000	50000000	51000000	90000000	130000000	130000000	91000000	98000000	50000000	95000000	46000000	46000000	92000000	32000000	140000000	58000000	94000000	77000000	41000000	170000000	9200000	160000000	75000000	170000000	79000000	90000000	43000000
296.5	28000000	20000000	17000000	19000000	230	33000000	62000000	42000000	41000000	7600000	87000000	47000000	92000000	110000000	52000000	58000000	55000000	100000000	160000000	110000000	91000000	48000000	150000000	50000000	51000000	88000000	130000000	130000000	90000000	98000000	49000000	96000000	45000000	45000000	89000000	31000000	140000000	57000000	92000000	77000000	40000000	170000000	9500000	150000000	75000000	170000000	79000000	90000000	43000000
297.5	27000000	20000000	17000000	19000000	310	32000000	62000000	41000000	40000000	7600000	86000000	47000000	91000000	110000000	50000000	57000000	54000000	100000000	160000000	110000000	90000000	47000000	140000000	49000000	51000000	87000000	120000000	120000000	90000000	97000000	48000000	96000000	45000000	45000000	86000000	30000000	140000000	57000000	91000000	77000000	39000000	170000000	9700000	150000000	76000000	170000000	79000000	90000000	44000000
298.5	26000000	20000000	16000000	18000000	430	32000000	61000000	40000000	39000000	7600000	85000000	48000000	90000000	110000000	48000000	55000000	53000000	100000000	160000000	100000000	89000000	45000000	140000000	49000000	52000000	85000000	120000000	120000000	89000000	97000000	46000000	96000000	44000000	44000000	83000000	30000000	140000000	56000000	89000000	77000000	38000000	180000000	9900000	150000000	76000000	170000000	79000000	90000000	45000000
299.5	26000000	20000000	16000000	18000000	580	31000000	61000000	39000000	39000000	7600000	85000000	48000000	88000000	110000000	46000000	53000000	52000000	100000000	160000000	100000000	88000000	44000000	140000000	49000000	52000000	84000000	120000000	120000000	88000000	97000000	45000000	97000000	44000000	44000000	80000000	29000000	140000000	56000000	88000000	76000000	37000000	180000000	10000000	150000000	76000000	170000000	79000000	90000000	46000000
300.5	25000000	20000000	15000000	18000000	780	31000000	60000000	38000000	38000000	7600000	84000000	49000000	87000000	110000000	44000000	52000000	50000000	100000000	160000000	100000000	87000000	42000000	140000000	48000000	52000000	82000000	120000000	120000000	87000000	96000000	44000000	97000000	44000000	44000000	77000000	29000000	140000000	55000000	87000000	76000000	36000000	180000000	10000000	150000000	77000000	170000000	79000000	90000000	46000000
301.5	24000000	20000000	15000000	17000000	1100	30000000	59000000	37000000	37000000	7700000	83000000	50000000	86000000	110000000	43000000	50000000	49000000	100000000	150000000	100000000	87000000	41000000	140000000	48000000	52000000	81000000	110000000	120000000	87000000	96000000	42000000	97000000	43000000	43000000	75000000	29000000	140000000	55000000	85000000	76000000	35000000	190000000	10000000	140000000	77000000	160000000	79000000	90000000	47000000
302.5	24000000	20000000	15000000	17000000	1400	30000000	58000000	36000000	37000000	7700000	83000000	50000000	85000000	110000000	41000000	48000000	48000000	99000000	150000000	100000000	86000000	40000000	130000000	48000000	53000000	80000000	110000000	110000000	86000000	96000000	41000000	97000000	43000000	43000000	73000000	28000000	140000000	55000000	84000000	76000000	34000000	190000000	10000000	140000000	78000000	160000000	79000000	90000000	48000000
303.5	23000000	20000000	14000000	17000000	1900	29000000	57000000	35000000	36000000	7800000	82000000	51000000	84000000	110000000	40000000	47000000	47000000	97000000	150000000	100000000	85000000	39000000	130000000	48000000	53000000	78000000	110000000	110000000	85000000	95000000	40000000	98000000	43000000	43000000	71000000	28000000	150000000	55000000	83000000	76000000	34000000	190000000	10000000	140000000	78000000	160000000	79000000	90000000	48000000
304.5	22000000	20000000	14000000	17000000	2500	29000000	56000000	35000000	36000000	7800000	81000000	52000000	83000000	100000000	39000000	45000000	46000000	96000000	150000000	100000000	84000000	38000000	130000000	47000000	53000000	77000000	110000000	110000000	85000000	95000000	39000000	98000000	42000000	42000000	70000000	28000000	150000000	55000000	82000000	76000000	33000000	190000000	9900000	140000000	79000000	160000000	79000000	90000000	49000000
305.5	22000000	20000000	14000000	17000000	3200	28000000	54000000	34000000	36000000	7900000	80000000	53000000	83000000	100000000	38000000	44000000	45000000	95000000	150000000	100000000	83000000	38000000	130000000	47000000	54000000	76000000	100000000	110000000	84000000	95000000	38000000	98000000	42000000	42000000	68000000	28000000	150000000	55000000	81000000	75000000	32000000	190000000	9700000	140000000	79000000	160000000	79000000	90000000	50000000
306.5	21000000	21000000	14000000	16000000	4200	28000000	52000000	33000000	35000000	7900000	80000000	54000000	82000000	100000000	37000000	42000000	44000000	93000000	150000000	100000000	83000000	37000000	120000000	47000000	54000000	76000000	100000000	110000000	83000000	95000000	37000000	98000000	42000000	42000000	67000000	28000000	150000000	55000000	80000000	75000000	31000000	200000000	9400000	140000000	80000000	150000000	80000000	90000000	50000000
307.5	20000000	21000000	13000000	16000000	5300	28000000	51000000	32000000	35000000	8000000	79000000	55000000	81000000	100000000	36000000	40000000	43000000	92000000	150000000	99000000	82000000	37000000	120000000	47000000	55000000	75000000	100000000	110000000	83000000	94000000	37000000	98000000	41000000	41000000	66000000	28000000	150000000	55000000	79000000	75000000	30000000	200000000	9100000	130000000	80000000	150000000	80000000	90000000	51000000
308.5	19000000	21000000	13000000	16000000	6800	27000000	49000000	32000000	35000000	8000000	78000000	56000000	81000000	100000000	35000000	39000000	42000000	90000000	140000000	99000000	81000000	36000000	120000000	46000000	56000000	74000000	99000000	110000000	82000000	94000000	36000000	98000000	41000000	41000000	66000000	28000000	150000000	56000000	78000000	75000000	29000000	200000000	8700000	130000000	81000000	150000000	80000000	90000000	52000000
309.5	19000000	21000000	13000000	16000000	8700	27000000	47000000	31000000	35000000	8000000	78000000	57000000	80000000	100000000	34000000	38000000	41000000	89000000	140000000	99000000	80000000	36000000	120000000	46000000	56000000	74000000	97000000	100000000	81000000	94000000	35000000	98000000	41000000	41000000	65000000	29000000	160000000	56000000	77000000	75000000	29000000	200000000	8300000	130000000	82000000	150000000	80000000	89000000	52000000
310.5	18000000	22000000	13000000	16000000	11000	27000000	45000000	30000000	35000000	8000000	77000000	58000000	79000000	100000000	33000000	36000000	41000000	87000000	140000000	99000000	79000000	35000000	110000000	46000000	57000000	73000000	96000000	100000000	81000000	94000000	34000000	98000000	41000000	41000000	65000000	29000000	160000000	56000000	76000000	75000000	28000000	200000000	7800000	130000000	82000000	150000000	80000000	89000000	53000000
311.5	18000000	22000000	13000000	15000000	14000	27000000	44000000	30000000	35000000	8000000	77000000	59000000	79000000	100000000	32000000	35000000	40000000	85000000	140000000	98000000	79000000	35000000	110000000	46000000	58000000	73000000	94000000	100000000	80000000	94000000	34000000	98000000	40000000	40000000	65000000	29000000	160000000	57000000	75000000	74000000	27000000	200000000	7400000	130000000	83000000	150000000	80000000	89000000	53000000
312.5	17000000	22000000	13000000	15000000	17000	27000000	42000000	29000000	36000000	8000000	76000000	60000000	79000000	100000000	32000000	34000000	39000000	84000000	140000000	98000000	78000000	35000000	110000000	46000000	59000000	73000000	93000000	100000000	79000000	93000000	33000000	98000000	40000000	40000000	65000000	29000000	160000000	57000000	75000000	74000000	26000000	200000000	6900000	130000000	83000000	150000000	80000000	89000000	54000000
313.5	16000000	22000000	13000000	15000000	21000	27000000	40000000	29000000	36000000	7900000	75000000	61000000	78000000	100000000	31000000	33000000	38000000	82000000	130000000	98000000	77000000	35000000	110000000	45000000	60000000	73000000	92000000	100000000	79000000	93000000	33000000	98000000	40000000	40000000	66000000	30000000	160000000	58000000	74000000	74000000	26000000	210000000	6400000	130000000	84000000	140000000	80000000	88000000	54000000
314.5	16000000	23000000	13000000	15000000	25000	26000000	39000000	28000000	36000000	7800000	75000000	62000000	78000000	100000000	31000000	32000000	37000000	80000000	130000000	98000000	76000000	35000000	110000000	45000000	61000000	73000000	91000000	100000000	78000000	93000000	32000000	98000000	39000000	39000000	67000000	30000000	160000000	59000000	73000000	74000000	25000000	210000000	6000000	130000000	84000000	140000000	81000000	88000000	54000000
315.5	15000000	23000000	13000000	15000000	30000	26000000	37000000	28000000	37000000	7700000	74000000	64000000	78000000	99000000	30000000	31000000	37000000	78000000	130000000	98000000	75000000	35000000	100000000	45000000	62000000	73000000	90000000	99000000	77000000	93000000	32000000	98000000	39000000	39000000	67000000	31000000	170000000	59000000	73000000	73000000	24000000	200000000	5500000	130000000	84000000	140000000	81000000	87000000	55000000
316.5	15000000	23000000	13000000	15000000	36000	26000000	35000000	28000000	37000000	7600000	74000000	65000000	78000000	99000000	30000000	31000000	36000000	77000000	130000000	99000000	74000000	35000000	100000000	45000000	63000000	73000000	90000000	98000000	76000000	93000000	31000000	97000000	39000000	39000000	68000000	31000000	170000000	60000000	72000000	73000000	24000000	200000000	5100000	120000000	85000000	140000000	81000000	87000000	55000000
317.5	14000000	23000000	13000000	15000000	43000	26000000	34000000	27000000	38000000	7500000	74000000	66000000	78000000	98000000	30000000	30000000	35000000	75000000	130000000	99000000	74000000	35000000	100000000	45000000	64000000	73000000	89000000	98000000	75000000	92000000	31000000	97000000	38000000	38000000	69000000	31000000	170000000	61000000	72000000	73000000	23000000	200000000	4700000	120000000	85000000	140000000	81000000	86000000	55000000
318.5	14000000	24000000	13000000	15000000	50000	26000000	33000000	27000000	38000000	7400000	73000000	68000000	78000000	98000000	30000000	29000000	34000000	73000000	130000000	99000000	73000000	35000000	100000000	44000000	65000000	73000000	88000000	97000000	74000000	92000000	31000000	97000000	38000000	38000000	70000000	32000000	170000000	62000000	71000000	73000000	22000000	200000000	4400000	120000000	85000000	140000000	81000000	86000000	55000000
319.5	13000000	24000000	13000000	15000000	58000	26000000	32000000	27000000	39000000	7200000	73000000	69000000	78000000	97000000	29000000	29000000	34000000	72000000	120000000	100000000	72000000	36000000	99000000	44000000	66000000	74000000	88000000	97000000	73000000	92000000	30000000	96000000	38000000	38000000	71000000	32000000	170000000	63000000	71000000	72000000	22000000	200000000	4100000	120000000	85000000	130000000	81000000	85000000	55000000
320.5	13000000	24000000	13000000	15000000	68000	26000000	31000000	26000000	39000000	7000000	73000000	70000000	78000000	97000000	29000000	28000000	33000000	70000000	120000000	100000000	71000000	36000000	98000000	44000000	67000000	74000000	88000000	97000000	72000000	92000000	30000000	96000000	37000000	37000000	73000000	33000000	170000000	64000000	71000000	72000000	21000000	200000000	3800000	120000000	85000000	130000000	81000000	84000000	55000000
321.5	12000000	25000000	13000000	14000000	78000	26000000	30000000	26000000	40000000	6900000	72000000	72000000	78000000	96000000	29000000	28000000	32000000	69000000	120000000	100000000	70000000	36000000	97000000	44000000	68000000	75000000	87000000	96000000	71000000	91000000	30000000	95000000	37000000	37000000	74000000	33000000	170000000	65000000	70000000	71000000	21000000	200000000	3500000	120000000	85000000	130000000	81000000	84000000	55000000
322.5	12000000	25000000	13000000	14000000	89000	27000000	29000000	26000000	41000000	6700000	72000000	73000000	78000000	95000000	29000000	27000000	32000000	67000000	120000000	100000000	69000000	37000000	96000000	43000000	69000000	76000000	87000000	96000000	70000000	91000000	30000000	95000000	37000000	37000000	75000000	34000000	170000000	66000000	70000000	71000000	20000000	190000000	3300000	120000000	85000000	130000000	81000000	83000000	55000000
323.5	12000000	25000000	13000000	14000000	100000	27000000	28000000	26000000	42000000	6500000	72000000	75000000	78000000	95000000	29000000	27000000	31000000	66000000	120000000	100000000	68000000	37000000	95000000	43000000	70000000	77000000	86000000	96000000	69000000	91000000	30000000	94000000	36000000	36000000	76000000	35000000	160000000	67000000	70000000	70000000	19000000	190000000	3100000	120000000	85000000	130000000	81000000	83000000	55000000
324.5	12000000	25000000	13000000	14000000	110000	27000000	27000000	26000000	42000000	6300000	72000000	76000000	78000000	94000000	29000000	26000000	31000000	64000000	120000000	100000000	67000000	38000000	94000000	43000000	71000000	78000000	86000000	96000000	68000000	90000000	29000000	94000000	36000000	36000000	77000000	35000000	160000000	68000000	69000000	70000000	19000000	190000000	2900000	120000000	85000000	130000000	81000000	82000000	55000000
325.5	11000000	26000000	13000000	14000000	130000	27000000	27000000	26000000	43000000	6200000	72000000	78000000	78000000	93000000	30000000	26000000	30000000	63000000	110000000	100000000	67000000	39000000	94000000	42000000	71000000	79000000	86000000	96000000	67000000	90000000	29000000	94000000	35000000	35000000	77000000	36000000	160000000	69000000	69000000	69000000	18000000	180000000	2800000	120000000	85000000	120000000	81000000	81000000	55000000
326.5	11000000	26000000	13000000	14000000	150000	27000000	26000000	25000000	44000000	6000000	71000000	79000000	78000000	93000000	30000000	26000000	30000000	62000000	110000000	100000000	66000000	39000000	93000000	42000000	72000000	80000000	86000000	95000000	65000000	89000000	29000000	93000000	35000000	35000000	78000000	36000000	160000000	70000000	69000000	68000000	18000000	180000000	2700000	120000000	85000000	120000000	81000000	81000000	55000000
327.5	11000000	26000000	13000000	14000000	170000	27000000	26000000	25000000	45000000	5900000	71000000	81000000	79000000	92000000	30000000	26000000	29000000	61000000	110000000	100000000	65000000	40000000	93000000	42000000	73000000	81000000	85000000	95000000	64000000	89000000	29000000	93000000	34000000	34000000	78000000	37000000	160000000	71000000	69000000	68000000	18000000	180000000	2600000	120000000	84000000	120000000	81000000	80000000	55000000
328.5	11000000	26000000	13000000	14000000	190000	27000000	26000000	25000000	46000000	5700000	71000000	82000000	79000000	91000000	30000000	25000000	28000000	60000000	110000000	110000000	64000000	41000000	93000000	41000000	73000000	83000000	85000000	95000000	63000000	88000000	29000000	92000000	34000000	34000000	78000000	37000000	160000000	72000000	69000000	67000000	17000000	170000000	2500000	120000000	84000000	120000000	81000000	80000000	54000000
329.5	11000000	27000000	13000000	14000000	220000	27000000	25000000	25000000	47000000	5600000	71000000	83000000	79000000	90000000	31000000	25000000	28000000	59000000	110000000	110000000	63000000	42000000	93000000	41000000	73000000	84000000	84000000	96000000	62000000	88000000	29000000	92000000	33000000	33000000	78000000	38000000	150000000	74000000	69000000	66000000	17000000	170000000	2400000	120000000	84000000	120000000	82000000	79000000	54000000
330.5	11000000	27000000	13000000	14000000	270000	28000000	25000000	25000000	48000000	5400000	71000000	85000000	79000000	90000000	31000000	25000000	27000000	58000000	110000000	110000000	63000000	43000000	93000000	41000000	73000000	86000000	84000000	96000000	60000000	87000000	29000000	91000000	32000000	32000000	77000000	39000000	150000000	75000000	69000000	65000000	16000000	160000000	2400000	110000000	83000000	120000000	82000000	79000000	54000000
331.5	11000000	27000000	13000000	14000000	320000	28000000	25000000	25000000	49000000	5300000	71000000	86000000	80000000	89000000	32000000	25000000	27000000	57000000	110000000	110000000	62000000	44000000	93000000	40000000	73000000	87000000	83000000	96000000	59000000	87000000	29000000	91000000	32000000	32000000	77000000	39000000	150000000	76000000	69000000	64000000	16000000	160000000	2300000	110000000	83000000	110000000	82000000	79000000	53000000
332.5	11000000	27000000	13000000	14000000	390000	28000000	25000000	25000000	49000000	5200000	72000000	87000000	80000000	88000000	32000000	25000000	26000000	56000000	110000000	110000000	61000000	45000000	92000000	40000000	72000000	89000000	83000000	96000000	58000000	86000000	29000000	91000000	31000000	31000000	76000000	39000000	140000000	77000000	69000000	63000000	16000000	150000000	2300000	110000000	82000000	110000000	82000000	78000000	53000000
333.5	11000000	27000000	13000000	14000000	480000	28000000	25000000	25000000	50000000	5100000	72000000	88000000	80000000	87000000	33000000	24000000	26000000	55000000	100000000	110000000	60000000	46000000	93000000	39000000	72000000	91000000	82000000	96000000	56000000	86000000	28000000	90000000	31000000	31000000	74000000	40000000	140000000	78000000	69000000	62000000	15000000	150000000	2300000	110000000	82000000	110000000	82000000	78000000	53000000
334.5	11000000	27000000	13000000	14000000	580000	28000000	25000000	25000000	51000000	5000000	72000000	89000000	80000000	86000000	33000000	24000000	25000000	54000000	100000000	110000000	60000000	47000000	93000000	39000000	71000000	93000000	81000000	97000000	55000000	85000000	28000000	90000000	30000000	30000000	73000000	40000000	140000000	79000000	69000000	61000000	15000000	150000000	2300000	110000000	81000000	110000000	82000000	78000000	52000000
335.5	11000000	27000000	13000000	14000000	710000	28000000	26000000	25000000	52000000	5000000	72000000	90000000	80000000	85000000	34000000	24000000	25000000	54000000	100000000	110000000	59000000	49000000	93000000	38000000	70000000	95000000	81000000	97000000	54000000	85000000	28000000	90000000	29000000	29000000	71000000	41000000	140000000	80000000	68000000	60000000	15000000	140000000	2300000	110000000	81000000	110000000	82000000	78000000	52000000
336.5	11000000	27000000	13000000	14000000	860000	28000000	26000000	25000000	53000000	4900000	72000000	91000000	81000000	84000000	35000000	24000000	25000000	53000000	100000000	120000000	58000000	50000000	93000000	38000000	69000000	98000000	80000000	97000000	53000000	84000000	28000000	90000000	29000000	29000000	69000000	41000000	130000000	81000000	68000000	59000000	14000000	140000000	2200000	110000000	80000000	100000000	82000000	78000000	51000000
337.5	12000000	27000000	13000000	14000000	1000000	29000000	26000000	24000000	53000000	4800000	72000000	92000000	81000000	83000000	35000000	24000000	24000000	53000000	100000000	120000000	58000000	51000000	93000000	37000000	68000000	100000000	79000000	98000000	52000000	83000000	28000000	90000000	28000000	28000000	67000000	41000000	130000000	82000000	68000000	58000000	14000000	130000000	2200000	110000000	79000000	100000000	83000000	78000000	51000000
338.5	12000000	27000000	13000000	14000000	1200000	29000000	26000000	24000000	54000000	4800000	73000000	93000000	81000000	82000000	36000000	24000000	24000000	52000000	100000000	120000000	57000000	53000000	93000000	37000000	67000000	100000000	78000000	98000000	51000000	83000000	28000000	90000000	28000000	28000000	65000000	41000000	130000000	83000000	68000000	57000000	14000000	130000000	2200000	110000000	78000000	100000000	83000000	78000000	50000000
339.5	12000000	27000000	13000000	14000000	1300000	29000000	27000000	24000000	55000000	4800000	73000000	93000000	81000000	81000000	37000000	24000000	23000000	52000000	100000000	120000000	57000000	54000000	93000000	36000000	65000000	100000000	77000000	98000000	50000000	82000000	28000000	90000000	27000000	27000000	62000000	41000000	120000000	84000000	68000000	56000000	14000000	130000000	2200000	110000000	78000000	99000000	83000000	78000000	50000000
340.5	12000000	27000000	13000000	14000000	1400000	29000000	27000000	24000000	55000000	4700000	73000000	94000000	81000000	80000000	38000000	24000000	23000000	51000000	100000000	120000000	56000000	55000000	93000000	36000000	64000000	110000000	76000000	99000000	49000000	81000000	28000000	90000000	26000000	26000000	59000000	41000000	120000000	85000000	68000000	55000000	14000000	120000000	2200000	100000000	77000000	97000000	83000000	78000000	49000000
341.5	13000000	27000000	13000000	14000000	1500000	29000000	28000000	24000000	56000000	4700000	73000000	94000000	81000000	79000000	39000000	24000000	23000000	51000000	100000000	120000000	56000000	57000000	93000000	35000000	62000000	110000000	75000000	99000000	48000000	80000000	28000000	90000000	26000000	26000000	57000000	41000000	120000000	86000000	68000000	54000000	13000000	120000000	2200000	100000000	76000000	95000000	84000000	78000000	49000000
342.5	13000000	27000000	13000000	13000000	1600000	29000000	28000000	24000000	56000000	4700000	73000000	94000000	81000000	78000000	40000000	23000000	22000000	51000000	100000000	120000000	55000000	58000000	93000000	34000000	61000000	110000000	74000000	100000000	47000000	80000000	28000000	90000000	25000000	25000000	54000000	41000000	120000000	86000000	68000000	53000000	13000000	120000000	2200000	100000000	76000000	94000000	84000000	79000000	48000000
343.5	14000000	27000000	13000000	13000000	1500000	29000000	29000000	24000000	56000000	4700000	74000000	94000000	82000000	77000000	41000000	23000000	22000000	50000000	100000000	120000000	55000000	60000000	93000000	34000000	59000000	110000000	73000000	100000000	46000000	79000000	28000000	91000000	25000000	25000000	51000000	41000000	120000000	87000000	68000000	52000000	13000000	110000000	2200000	100000000	75000000	92000000	84000000	79000000	47000000
344.5	14000000	27000000	13000000	13000000	1500000	29000000	29000000	23000000	57000000	4700000	74000000	94000000	82000000	76000000	42000000	23000000	22000000	50000000	100000000	130000000	54000000	61000000	93000000	33000000	58000000	120000000	72000000	100000000	45000000	78000000	29000000	91000000	24000000	24000000	49000000	40000000	110000000	88000000	68000000	51000000	13000000	110000000	2200000	99000000	74000000	90000000	85000000	80000000	47000000
345.5	14000000	27000000	13000000	13000000	1400000	29000000	30000000	23000000	57000000	4700000	74000000	94000000	82000000	75000000	43000000	23000000	22000000	50000000	100000000	130000000	54000000	62000000	93000000	33000000	57000000	120000000	71000000	100000000	45000000	77000000	29000000	91000000	24000000	24000000	46000000	40000000	110000000	88000000	68000000	50000000	13000000	110000000	2200000	98000000	73000000	89000000	85000000	80000000	46000000
346.5	15000000	27000000	13000000	13000000	1200000	29000000	30000000	23000000	57000000	4700000	74000000	94000000	82000000	74000000	44000000	23000000	21000000	50000000	100000000	130000000	53000000	64000000	93000000	32000000	55000000	120000000	70000000	100000000	44000000	77000000	29000000	92000000	23000000	23000000	43000000	39000000	110000000	89000000	67000000	49000000	13000000	100000000	2200000	96000000	73000000	87000000	85000000	81000000	45000000
347.5	15000000	27000000	13000000	13000000	1100000	29000000	31000000	23000000	57000000	4700000	74000000	94000000	82000000	73000000	45000000	23000000	21000000	50000000	100000000	130000000	53000000	65000000	93000000	32000000	54000000	120000000	69000000	100000000	44000000	76000000	29000000	93000000	23000000	23000000	41000000	39000000	110000000	89000000	67000000	48000000	13000000	100000000	2200000	95000000	72000000	85000000	86000000	81000000	44000000
348.5	16000000	27000000	13000000	13000000	880000	29000000	32000000	22000000	57000000	4700000	74000000	93000000	82000000	72000000	46000000	23000000	21000000	50000000	100000000	130000000	53000000	66000000	93000000	31000000	53000000	130000000	68000000	100000000	43000000	75000000	29000000	93000000	22000000	22000000	39000000	38000000	100000000	89000000	67000000	47000000	13000000	98000000	2200000	94000000	71000000	84000000	86000000	82000000	44000000
349.5	16000000	27000000	13000000	13000000	710000	29000000	32000000	22000000	56000000	4700000	74000000	93000000	82000000	71000000	48000000	23000000	21000000	50000000	100000000	130000000	52000000	68000000	92000000	30000000	52000000	130000000	67000000	100000000	43000000	74000000	29000000	94000000	22000000	22000000	36000000	37000000	100000000	89000000	67000000	46000000	13000000	96000000	2200000	93000000	71000000	82000000	86000000	83000000	43000000
350.5	17000000	27000000	13000000	13000000	550000	29000000	33000000	22000000	56000000	4700000	75000000	92000000	81000000	70000000	49000000	23000000	21000000	50000000	100000000	130000000	52000000	69000000	92000000	30000000	51000000	130000000	66000000	100000000	42000000	73000000	29000000	95000000	21000000	21000000	34000000	37000000	100000000	89000000	66000000	45000000	13000000	93000000	2200000	92000000	70000000	80000000	87000000	84000000	42000000
351.5	17000000	27000000	13000000	13000000	420000	29000000	33000000	21000000	55000000	4700000	75000000	92000000	81000000	69000000	50000000	22000000	21000000	50000000	100000000	130000000	52000000	70000000	91000000	29000000	50000000	130000000	65000000	100000000	42000000	73000000	29000000	95000000	21000000	21000000	32000000	36000000	99000000	89000000	66000000	44000000	13000000	91000000	2200000	91000000	70000000	79000000	87000000	84000000	41000000
352.5	18000000	27000000	13000000	13000000	310000	29000000	34000000	21000000	55000000	4700000	75000000	91000000	81000000	68000000	51000000	22000000	21000000	50000000	100000000	130000000	52000000	71000000	91000000	29000000	50000000	130000000	65000000	100000000	42000000	72000000	29000000	96000000	20000000	20000000	31000000	35000000	97000000	89000000	66000000	44000000	13000000	89000000	2200000	90000000	69000000	77000000	87000000	85000000	40000000
353.5	18000000	27000000	12000000	13000000	230000	29000000	35000000	21000000	54000000	4700000	75000000	90000000	81000000	67000000	53000000	22000000	21000000	50000000	100000000	130000000	51000000	72000000	90000000	28000000	49000000	140000000	64000000	100000000	41000000	71000000	29000000	97000000	20000000	20000000	29000000	34000000	95000000	89000000	65000000	43000000	13000000	87000000	2200000	89000000	68000000	76000000	88000000	86000000	39000000
354.5	19000000	27000000	12000000	13000000	160000	29000000	35000000	20000000	53000000	4700000	75000000	90000000	81000000	66000000	54000000	22000000	21000000	50000000	100000000	130000000	51000000	73000000	90000000	28000000	49000000	140000000	64000000	110000000	41000000	70000000	30000000	98000000	19000000	19000000	28000000	33000000	94000000	89000000	65000000	42000000	13000000	85000000	2200000	88000000	68000000	74000000	88000000	87000000	39000000
355.5	19000000	27000000	12000000	13000000	120000	29000000	36000000	20000000	53000000	4700000	75000000	89000000	81000000	65000000	55000000	22000000	21000000	50000000	100000000	130000000	51000000	74000000	89000000	27000000	48000000	140000000	63000000	110000000	41000000	69000000	30000000	99000000	19000000	19000000	26000000	32000000	92000000	88000000	64000000	41000000	13000000	83000000	2200000	87000000	67000000	73000000	88000000	88000000	38000000
356.5	20000000	27000000	12000000	13000000	89000	29000000	36000000	19000000	52000000	4600000	75000000	88000000	81000000	64000000	57000000	22000000	21000000	51000000	100000000	130000000	51000000	74000000	88000000	27000000	48000000	140000000	63000000	110000000	41000000	69000000	30000000	100000000	18000000	18000000	25000000	31000000	91000000	88000000	64000000	41000000	13000000	81000000	2200000	87000000	67000000	71000000	88000000	89000000	37000000
357.5	20000000	27000000	12000000	14000000	69000	29000000	37000000	19000000	51000000	4600000	75000000	87000000	81000000	63000000	58000000	22000000	21000000	51000000	100000000	130000000	51000000	75000000	87000000	26000000	48000000	140000000	63000000	110000000	41000000	68000000	30000000	100000000	18000000	18000000	25000000	30000000	89000000	87000000	63000000	40000000	13000000	80000000	2100000	86000000	66000000	70000000	88000000	89000000	36000000
358.5	21000000	27000000	12000000	14000000	57000	28000000	37000000	19000000	50000000	4600000	76000000	86000000	81000000	62000000	59000000	22000000	21000000	51000000	100000000	130000000	51000000	76000000	86000000	26000000	48000000	140000000	62000000	110000000	41000000	67000000	30000000	100000000	18000000	18000000	24000000	29000000	87000000	87000000	63000000	40000000	13000000	78000000	2100000	85000000	66000000	69000000	88000000	90000000	35000000
359.5	21000000	27000000	12000000	14000000	50000	28000000	38000000	18000000	49000000	4500000	76000000	85000000	81000000	61000000	60000000	22000000	21000000	51000000	100000000	130000000	51000000	76000000	85000000	25000000	48000000	140000000	62000000	110000000	41000000	66000000	31000000	100000000	17000000	17000000	23000000	28000000	86000000	86000000	62000000	39000000	13000000	77000000	2100000	85000000	65000000	67000000	89000000	91000000	34000000
360.5	22000000	27000000	12000000	14000000	47000	28000000	38000000	18000000	48000000	4400000	76000000	84000000	81000000	60000000	62000000	22000000	21000000	51000000	100000000	130000000	51000000	77000000	84000000	25000000	49000000	140000000	62000000	110000000	41000000	66000000	31000000	100000000	17000000	17000000	23000000	27000000	85000000	85000000	61000000	39000000	13000000	75000000	2100000	84000000	65000000	66000000	89000000	92000000	33000000
361.5	22000000	27000000	12000000	14000000	46000	28000000	39000000	17000000	47000000	4400000	76000000	83000000	81000000	59000000	63000000	22000000	21000000	52000000	100000000	130000000	51000000	77000000	83000000	25000000	49000000	140000000	62000000	110000000	41000000	65000000	31000000	100000000	17000000	17000000	23000000	26000000	83000000	84000000	61000000	38000000	13000000	74000000	2100000	84000000	65000000	65000000	89000000	92000000	32000000
362.5	22000000	28000000	12000000	14000000	48000	28000000	39000000	17000000	46000000	4300000	76000000	82000000	81000000	58000000	64000000	22000000	21000000	52000000	100000000	130000000	51000000	77000000	82000000	24000000	50000000	140000000	62000000	110000000	41000000	64000000	31000000	100000000	16000000	16000000	22000000	25000000	82000000	83000000	60000000	38000000	13000000	72000000	2100000	83000000	64000000	63000000	88000000	93000000	31000000
363.5	23000000	28000000	12000000	14000000	52000	28000000	39000000	17000000	45000000	4200000	77000000	81000000	80000000	57000000	65000000	22000000	21000000	52000000	100000000	130000000	51000000	77000000	81000000	24000000	50000000	140000000	62000000	110000000	41000000	64000000	32000000	100000000	16000000	16000000	23000000	25000000	81000000	83000000	59000000	38000000	14000000	71000000	2100000	83000000	64000000	62000000	88000000	94000000	30000000
364.5	23000000	28000000	13000000	14000000	59000	28000000	40000000	16000000	43000000	4100000	77000000	80000000	80000000	56000000	67000000	22000000	21000000	52000000	100000000	130000000	51000000	78000000	80000000	24000000	51000000	140000000	63000000	110000000	42000000	63000000	32000000	100000000	16000000	16000000	23000000	24000000	79000000	81000000	58000000	37000000	14000000	70000000	2100000	83000000	63000000	61000000	88000000	94000000	29000000
365.5	23000000	28000000	13000000	14000000	67000	28000000	40000000	16000000	42000000	4000000	77000000	79000000	80000000	56000000	68000000	22000000	21000000	53000000	100000000	130000000	51000000	78000000	79000000	23000000	51000000	140000000	63000000	100000000	42000000	62000000	32000000	100000000	15000000	15000000	23000000	23000000	78000000	80000000	57000000	37000000	14000000	69000000	2100000	83000000	63000000	60000000	88000000	94000000	28000000
366.5	23000000	28000000	13000000	14000000	78000	27000000	40000000	16000000	41000000	3900000	78000000	78000000	80000000	55000000	69000000	22000000	22000000	53000000	100000000	130000000	52000000	78000000	78000000	23000000	52000000	140000000	63000000	100000000	42000000	62000000	32000000	100000000	15000000	15000000	24000000	22000000	77000000	79000000	57000000	37000000	14000000	67000000	2000000	82000000	63000000	59000000	88000000	95000000	28000000
367.5	23000000	28000000	13000000	14000000	91000	27000000	40000000	15000000	40000000	3800000	78000000	77000000	80000000	54000000	70000000	23000000	22000000	53000000	100000000	120000000	52000000	78000000	77000000	23000000	53000000	130000000	63000000	100000000	42000000	61000000	33000000	100000000	15000000	15000000	24000000	22000000	76000000	78000000	56000000	37000000	14000000	66000000	2000000	82000000	62000000	58000000	87000000	95000000	27000000
368.5	24000000	28000000	13000000	14000000	110000	27000000	40000000	15000000	39000000	3700000	79000000	75000000	80000000	53000000	71000000	23000000	22000000	53000000	99000000	120000000	52000000	78000000	76000000	23000000	54000000	130000000	64000000	100000000	43000000	60000000	33000000	100000000	15000000	15000000	25000000	21000000	75000000	77000000	55000000	36000000	14000000	65000000	2000000	82000000	62000000	56000000	87000000	95000000	26000000
369.5	24000000	29000000	13000000	14000000	130000	27000000	40000000	15000000	38000000	3600000	79000000	74000000	80000000	53000000	72000000	23000000	22000000	53000000	98000000	120000000	52000000	78000000	75000000	22000000	55000000	130000000	64000000	100000000	43000000	60000000	33000000	100000000	14000000	14000000	26000000	21000000	75000000	76000000	54000000	36000000	15000000	64000000	2000000	82000000	62000000	55000000	86000000	95000000	25000000
370.5	24000000	29000000	13000000	14000000	150000	27000000	40000000	15000000	37000000	3500000	80000000	73000000	80000000	52000000	72000000	23000000	23000000	53000000	97000000	120000000	53000000	77000000	74000000	22000000	56000000	130000000	64000000	100000000	44000000	59000000	33000000	100000000	14000000	14000000	28000000	20000000	74000000	74000000	53000000	36000000	15000000	63000000	2000000	83000000	61000000	54000000	86000000	95000000	25000000
371.5	24000000	29000000	14000000	14000000	180000	26000000	40000000	15000000	36000000	3400000	80000000	72000000	80000000	51000000	73000000	24000000	23000000	53000000	97000000	120000000	53000000	77000000	73000000	22000000	56000000	130000000	65000000	100000000	44000000	58000000	34000000	100000000	14000000	14000000	29000000	20000000	73000000	73000000	52000000	36000000	15000000	62000000	2000000	83000000	61000000	53000000	85000000	95000000	24000000
372.5	24000000	29000000	14000000	14000000	210000	26000000	40000000	14000000	35000000	3300000	81000000	71000000	79000000	51000000	74000000	24000000	23000000	53000000	96000000	120000000	53000000	77000000	72000000	22000000	57000000	130000000	65000000	99000000	45000000	58000000	34000000	100000000	14000000	14000000	31000000	20000000	73000000	72000000	51000000	36000000	15000000	61000000	2000000	83000000	60000000	52000000	84000000	95000000	23000000
373.5	24000000	30000000	14000000	14000000	250000	26000000	40000000	14000000	35000000	3100000	82000000	70000000	79000000	50000000	74000000	24000000	23000000	53000000	95000000	120000000	54000000	77000000	72000000	22000000	58000000	120000000	66000000	97000000	45000000	57000000	34000000	99000000	14000000	14000000	33000000	19000000	72000000	71000000	50000000	36000000	15000000	61000000	2000000	83000000	60000000	51000000	84000000	94000000	23000000
374.5	24000000	30000000	15000000	15000000	300000	26000000	40000000	14000000	34000000	3000000	82000000	68000000	79000000	49000000	75000000	25000000	24000000	53000000	93000000	110000000	54000000	77000000	71000000	22000000	59000000	120000000	66000000	96000000	46000000	57000000	34000000	97000000	13000000	13000000	35000000	19000000	72000000	69000000	49000000	36000000	15000000	60000000	2000000	84000000	60000000	50000000	83000000	94000000	22000000
375.5	24000000	30000000	15000000	15000000	350000	25000000	40000000	14000000	33000000	2900000	83000000	67000000	79000000	49000000	75000000	25000000	24000000	53000000	92000000	110000000	55000000	77000000	70000000	21000000	60000000	120000000	66000000	94000000	46000000	56000000	35000000	96000000	13000000	13000000	37000000	19000000	72000000	68000000	48000000	36000000	16000000	59000000	2000000	84000000	59000000	49000000	82000000	93000000	21000000
376.5	24000000	30000000	15000000	15000000	420000	25000000	40000000	14000000	32000000	2800000	84000000	66000000	79000000	48000000	76000000	26000000	24000000	53000000	91000000	110000000	55000000	77000000	70000000	21000000	61000000	120000000	67000000	93000000	47000000	56000000	35000000	94000000	13000000	13000000	39000000	19000000	71000000	67000000	47000000	36000000	16000000	58000000	2000000	84000000	59000000	48000000	81000000	93000000	21000000
377.5	24000000	30000000	16000000	15000000	490000	25000000	40000000	14000000	32000000	2700000	85000000	65000000	78000000	48000000	76000000	27000000	25000000	53000000	90000000	110000000	56000000	77000000	69000000	21000000	62000000	120000000	67000000	91000000	47000000	55000000	35000000	92000000	13000000	13000000	42000000	19000000	71000000	66000000	46000000	35000000	16000000	57000000	2100000	85000000	58000000	47000000	80000000	92000000	20000000
378.5	23000000	30000000	16000000	15000000	570000	25000000	39000000	14000000	31000000	2600000	85000000	64000000	78000000	47000000	76000000	27000000	25000000	53000000	88000000	110000000	56000000	77000000	69000000	21000000	62000000	110000000	67000000	90000000	48000000	54000000	35000000	90000000	13000000	13000000	45000000	18000000	71000000	65000000	45000000	35000000	16000000	56000000	2200000	85000000	58000000	46000000	80000000	91000000	20000000
379.5	23000000	31000000	17000000	16000000	660000	24000000	39000000	14000000	30000000	2500000	86000000	62000000	78000000	47000000	76000000	28000000	26000000	53000000	87000000	110000000	57000000	77000000	68000000	21000000	63000000	110000000	68000000	88000000	49000000	54000000	35000000	88000000	12000000	12000000	47000000	18000000	71000000	63000000	44000000	35000000	16000000	56000000	2300000	85000000	57000000	45000000	79000000	90000000	20000000
380.5	23000000	31000000	17000000	16000000	760000	24000000	39000000	14000000	30000000	2500000	87000000	61000000	77000000	46000000	76000000	29000000	26000000	53000000	85000000	100000000	57000000	77000000	68000000	21000000	64000000	110000000	68000000	86000000	49000000	53000000	36000000	85000000	12000000	12000000	51000000	18000000	71000000	62000000	43000000	35000000	16000000	55000000	2400000	86000000	57000000	45000000	78000000	90000000	19000000
381.5	23000000	31000000	18000000	16000000	880000	24000000	38000000	15000000	29000000	2400000	88000000	60000000	77000000	46000000	76000000	30000000	26000000	52000000	84000000	100000000	58000000	77000000	68000000	21000000	64000000	110000000	68000000	84000000	50000000	53000000	36000000	83000000	12000000	12000000	54000000	18000000	72000000	61000000	42000000	36000000	17000000	54000000	2600000	86000000	56000000	44000000	77000000	89000000	19000000
382.5	23000000	31000000	18000000	17000000	1000000	23000000	38000000	15000000	29000000	2300000	88000000	59000000	76000000	46000000	76000000	30000000	27000000	52000000	83000000	100000000	58000000	77000000	68000000	21000000	65000000	110000000	68000000	82000000	51000000	52000000	36000000	80000000	12000000	12000000	57000000	18000000	72000000	60000000	41000000	36000000	17000000	53000000	2800000	87000000	56000000	43000000	76000000	88000000	19000000
383.5	22000000	31000000	19000000	17000000	1100000	23000000	38000000	15000000	28000000	2200000	89000000	58000000	76000000	45000000	76000000	31000000	27000000	52000000	81000000	100000000	59000000	77000000	68000000	22000000	65000000	100000000	69000000	80000000	51000000	52000000	36000000	78000000	12000000	12000000	60000000	18000000	72000000	59000000	40000000	36000000	17000000	53000000	3000000	87000000	56000000	42000000	75000000	86000000	18000000
384.5	22000000	31000000	19000000	18000000	1300000	23000000	37000000	15000000	28000000	2100000	90000000	56000000	75000000	45000000	75000000	32000000	28000000	51000000	80000000	99000000	60000000	77000000	68000000	22000000	65000000	100000000	69000000	78000000	52000000	51000000	36000000	75000000	12000000	12000000	63000000	18000000	72000000	58000000	39000000	36000000	17000000	52000000	3300000	88000000	55000000	41000000	74000000	85000000	18000000
385.5	22000000	31000000	20000000	18000000	1500000	22000000	37000000	16000000	27000000	2100000	90000000	55000000	75000000	45000000	75000000	33000000	28000000	51000000	78000000	97000000	60000000	77000000	67000000	22000000	65000000	100000000	69000000	76000000	53000000	51000000	36000000	72000000	12000000	12000000	67000000	18000000	73000000	57000000	38000000	36000000	17000000	51000000	3700000	88000000	55000000	40000000	73000000	84000000	18000000
386.5	21000000	31000000	20000000	19000000	1600000	22000000	36000000	16000000	27000000	2000000	91000000	54000000	74000000	44000000	74000000	33000000	28000000	50000000	77000000	95000000	61000000	76000000	67000000	22000000	65000000	99000000	69000000	74000000	53000000	50000000	36000000	69000000	12000000	12000000	70000000	18000000	73000000	56000000	37000000	36000000	17000000	51000000	4000000	88000000	54000000	39000000	72000000	83000000	18000000
387.5	21000000	31000000	21000000	19000000	1800000	21000000	36000000	16000000	27000000	2000000	91000000	53000000	73000000	44000000	74000000	34000000	29000000	50000000	75000000	94000000	61000000	76000000	67000000	22000000	65000000	98000000	69000000	72000000	54000000	50000000	36000000	67000000	12000000	12000000	73000000	18000000	73000000	56000000	36000000	36000000	17000000	50000000	4400000	89000000	54000000	38000000	71000000	82000000	18000000
388.5	21000000	31000000	21000000	20000000	2000000	21000000	36000000	17000000	26000000	1900000	92000000	52000000	73000000	44000000	73000000	34000000	29000000	49000000	74000000	93000000	62000000	76000000	67000000	22000000	65000000	96000000	69000000	70000000	55000000	50000000	36000000	64000000	11000000	11000000	76000000	18000000	74000000	55000000	36000000	36000000	17000000	49000000	4800000	89000000	53000000	37000000	70000000	80000000	18000000
389.5	21000000	31000000	22000000	20000000	2200000	21000000	35000000	17000000	26000000	1900000	92000000	51000000	72000000	43000000	72000000	35000000	29000000	48000000	72000000	91000000	63000000	76000000	68000000	23000000	64000000	95000000	69000000	68000000	55000000	49000000	36000000	61000000	11000000	11000000	78000000	18000000	74000000	54000000	35000000	36000000	17000000	49000000	5200000	89000000	53000000	36000000	69000000	79000000	17000000
390.5	20000000	31000000	23000000	21000000	2400000	20000000	35000000	17000000	26000000	1800000	92000000	50000000	71000000	43000000	71000000	35000000	30000000	48000000	71000000	90000000	63000000	75000000	68000000	23000000	64000000	94000000	69000000	66000000	56000000	49000000	36000000	58000000	11000000	11000000	81000000	19000000	74000000	53000000	34000000	36000000	17000000	48000000	5500000	89000000	52000000	36000000	68000000	78000000	17000000
391.5	20000000	31000000	23000000	21000000	2600000	20000000	34000000	18000000	25000000	1800000	92000000	49000000	71000000	43000000	71000000	36000000	30000000	47000000	70000000	88000000	64000000	75000000	68000000	23000000	63000000	92000000	69000000	64000000	57000000	48000000	36000000	56000000	11000000	11000000	83000000	19000000	74000000	53000000	33000000	36000000	17000000	48000000	5700000	89000000	52000000	35000000	67000000	77000000	17000000
392.5	20000000	31000000	23000000	22000000	2900000	19000000	34000000	18000000	25000000	1700000	92000000	48000000	70000000	43000000	70000000	36000000	30000000	46000000	69000000	87000000	64000000	74000000	68000000	23000000	63000000	91000000	69000000	63000000	58000000	48000000	36000000	53000000	11000000	11000000	85000000	19000000	74000000	52000000	32000000	36000000	17000000	47000000	5900000	89000000	51000000	34000000	66000000	76000000	18000000
393.5	19000000	30000000	24000000	22000000	3100000	19000000	33000000	18000000	25000000	1700000	92000000	47000000	69000000	42000000	69000000	36000000	31000000	45000000	67000000	86000000	65000000	73000000	68000000	24000000	62000000	90000000	69000000	61000000	58000000	47000000	36000000	50000000	11000000	11000000	86000000	19000000	73000000	52000000	31000000	36000000	17000000	46000000	5900000	89000000	51000000	33000000	65000000	74000000	18000000
394.5	19000000	30000000	24000000	23000000	3200000	18000000	33000000	19000000	24000000	1700000	92000000	46000000	68000000	42000000	67000000	36000000	31000000	45000000	66000000	84000000	66000000	72000000	68000000	24000000	61000000	89000000	69000000	59000000	59000000	47000000	36000000	48000000	11000000	11000000	87000000	19000000	73000000	51000000	31000000	36000000	17000000	46000000	5900000	89000000	50000000	32000000	64000000	73000000	18000000
395.5	19000000	30000000	25000000	23000000	3400000	18000000	32000000	19000000	24000000	1700000	92000000	45000000	67000000	42000000	66000000	35000000	31000000	44000000	65000000	83000000	66000000	72000000	68000000	24000000	60000000	88000000	69000000	57000000	60000000	46000000	35000000	46000000	11000000	11000000	88000000	19000000	73000000	51000000	30000000	36000000	17000000	45000000	5700000	89000000	50000000	31000000	63000000	72000000	18000000
396.5	19000000	29000000	25000000	23000000	3600000	18000000	32000000	19000000	24000000	1700000	92000000	44000000	66000000	42000000	65000000	35000000	31000000	43000000	64000000	82000000	66000000	70000000	68000000	25000000	59000000	88000000	68000000	55000000	60000000	46000000	35000000	43000000	11000000	11000000	88000000	19000000	72000000	50000000	29000000	37000000	17000000	45000000	5500000	88000000	50000000	30000000	62000000	71000000	18000000
397.5	18000000	29000000	25000000	24000000	3700000	17000000	32000000	19000000	24000000	1700000	91000000	43000000	65000000	42000000	64000000	34000000	31000000	42000000	63000000	81000000	67000000	69000000	68000000	25000000	58000000	87000000	68000000	53000000	61000000	46000000	35000000	41000000	11000000	11000000	88000000	19000000	71000000	50000000	29000000	37000000	17000000	44000000	5100000	88000000	49000000	29000000	62000000	70000000	18000000
398.5	18000000	29000000	25000000	24000000	3800000	17000000	31000000	19000000	23000000	1700000	90000000	43000000	64000000	42000000	63000000	33000000	31000000	41000000	63000000	79000000	67000000	68000000	68000000	26000000	56000000	86000000	68000000	52000000	61000000	45000000	35000000	39000000	11000000	11000000	87000000	19000000	70000000	50000000	28000000	37000000	17000000	44000000	4800000	87000000	49000000	28000000	61000000	69000000	18000000
399.5	18000000	28000000	25000000	24000000	3900000	16000000	31000000	19000000	23000000	1700000	90000000	42000000	63000000	41000000	62000000	33000000	31000000	40000000	62000000	78000000	68000000	67000000	68000000	26000000	55000000	85000000	68000000	50000000	62000000	45000000	35000000	37000000	11000000	11000000	86000000	19000000	69000000	50000000	27000000	37000000	17000000	43000000	4300000	87000000	48000000	28000000	60000000	68000000	19000000
400.5	18000000	28000000	25000000	23000000	3900000	16000000	30000000	19000000	23000000	1700000	89000000	41000000	62000000	41000000	60000000	32000000	31000000	39000000	61000000	77000000	68000000	65000000	68000000	27000000	54000000	85000000	68000000	49000000	62000000	44000000	35000000	35000000	11000000	11000000	85000000	19000000	68000000	50000000	27000000	37000000	17000000	43000000	3900000	86000000	48000000	27000000	59000000	67000000	19000000
401.5	17000000	28000000	25000000	23000000	3900000	15000000	30000000	19000000	22000000	1800000	88000000	40000000	61000000	41000000	59000000	30000000	31000000	39000000	60000000	76000000	68000000	63000000	67000000	27000000	52000000	84000000	67000000	47000000	63000000	44000000	34000000	33000000	11000000	11000000	84000000	19000000	66000000	49000000	26000000	37000000	17000000	42000000	3500000	85000000	48000000	26000000	59000000	66000000	19000000
402.5	17000000	27000000	25000000	23000000	3900000	15000000	30000000	19000000	22000000	1800000	87000000	40000000	60000000	41000000	58000000	29000000	31000000	38000000	60000000	75000000	68000000	62000000	67000000	28000000	51000000	84000000	67000000	46000000	63000000	43000000	34000000	31000000	11000000	11000000	82000000	19000000	65000000	49000000	25000000	37000000	16000000	42000000	3100000	84000000	47000000	25000000	58000000	65000000	19000000
403.5	17000000	27000000	25000000	22000000	3900000	15000000	29000000	19000000	22000000	1900000	86000000	39000000	59000000	41000000	56000000	28000000	31000000	37000000	59000000	74000000	68000000	60000000	67000000	28000000	49000000	83000000	67000000	44000000	63000000	43000000	34000000	30000000	11000000	11000000	80000000	18000000	63000000	49000000	25000000	37000000	16000000	42000000	2700000	84000000	47000000	24000000	57000000	64000000	19000000
404.5	17000000	26000000	25000000	22000000	3800000	14000000	29000000	19000000	22000000	2000000	84000000	38000000	58000000	41000000	55000000	27000000	30000000	36000000	59000000	73000000	68000000	58000000	67000000	29000000	48000000	83000000	66000000	43000000	64000000	42000000	34000000	28000000	11000000	11000000	77000000	18000000	62000000	49000000	24000000	37000000	16000000	41000000	2400000	83000000	47000000	23000000	56000000	63000000	20000000
405.5	17000000	26000000	25000000	21000000	3600000	14000000	29000000	18000000	21000000	2100000	83000000	38000000	57000000	41000000	53000000	25000000	30000000	35000000	59000000	72000000	68000000	56000000	66000000	29000000	46000000	83000000	66000000	42000000	64000000	42000000	33000000	27000000	11000000	11000000	75000000	18000000	60000000	49000000	24000000	37000000	16000000	41000000	2200000	82000000	47000000	23000000	56000000	62000000	20000000
406.5	17000000	25000000	24000000	20000000	3500000	13000000	28000000	18000000	21000000	2200000	82000000	37000000	56000000	41000000	52000000	24000000	30000000	34000000	58000000	71000000	68000000	54000000	66000000	30000000	45000000	82000000	66000000	41000000	64000000	41000000	33000000	26000000	11000000	11000000	73000000	18000000	58000000	50000000	23000000	37000000	16000000	41000000	1900000	80000000	46000000	22000000	55000000	61000000	20000000
407.5	16000000	25000000	24000000	19000000	3300000	13000000	28000000	17000000	21000000	2400000	80000000	37000000	55000000	41000000	51000000	23000000	29000000	33000000	58000000	70000000	68000000	52000000	65000000	30000000	43000000	82000000	65000000	40000000	64000000	41000000	33000000	25000000	11000000	11000000	70000000	18000000	57000000	50000000	23000000	37000000	16000000	41000000	1800000	79000000	46000000	21000000	55000000	60000000	21000000
408.5	16000000	24000000	23000000	18000000	3100000	13000000	28000000	17000000	20000000	2600000	79000000	36000000	54000000	41000000	49000000	21000000	29000000	32000000	58000000	69000000	68000000	50000000	65000000	31000000	41000000	82000000	65000000	38000000	64000000	40000000	32000000	24000000	11000000	11000000	68000000	18000000	55000000	50000000	22000000	37000000	16000000	40000000	1600000	78000000	46000000	20000000	54000000	60000000	21000000
409.5	16000000	24000000	23000000	17000000	2900000	12000000	27000000	16000000	20000000	2700000	77000000	36000000	53000000	41000000	48000000	20000000	28000000	32000000	58000000	68000000	68000000	48000000	64000000	31000000	40000000	81000000	65000000	37000000	64000000	40000000	32000000	23000000	11000000	11000000	65000000	18000000	53000000	50000000	22000000	37000000	15000000	40000000	1500000	77000000	45000000	19000000	53000000	59000000	21000000
410.5	16000000	23000000	22000000	16000000	2700000	12000000	27000000	16000000	20000000	2900000	76000000	35000000	52000000	41000000	46000000	19000000	28000000	31000000	58000000	67000000	68000000	46000000	64000000	32000000	38000000	81000000	64000000	36000000	64000000	39000000	32000000	22000000	11000000	11000000	63000000	18000000	51000000	50000000	21000000	37000000	15000000	40000000	1400000	76000000	45000000	19000000	53000000	58000000	21000000
411.5	16000000	23000000	22000000	16000000	2500000	12000000	27000000	15000000	19000000	3100000	74000000	35000000	51000000	41000000	45000000	18000000	27000000	30000000	58000000	66000000	67000000	44000000	63000000	32000000	37000000	81000000	64000000	36000000	64000000	39000000	31000000	21000000	11000000	11000000	60000000	17000000	50000000	51000000	21000000	37000000	15000000	40000000	1400000	74000000	45000000	18000000	52000000	57000000	22000000
412.5	16000000	22000000	21000000	15000000	2200000	11000000	27000000	15000000	19000000	3300000	72000000	35000000	51000000	41000000	44000000	16000000	26000000	29000000	58000000	65000000	67000000	43000000	62000000	33000000	35000000	81000000	63000000	35000000	64000000	38000000	31000000	20000000	11000000	11000000	58000000	17000000	48000000	51000000	20000000	37000000	15000000	40000000	1300000	73000000	44000000	17000000	52000000	57000000	22000000
413.5	16000000	22000000	21000000	14000000	2000000	11000000	26000000	14000000	19000000	3400000	71000000	34000000	50000000	41000000	42000000	15000000	26000000	28000000	58000000	65000000	66000000	41000000	61000000	33000000	34000000	80000000	63000000	34000000	64000000	38000000	31000000	19000000	11000000	11000000	55000000	17000000	47000000	51000000	20000000	37000000	15000000	40000000	1200000	72000000	44000000	16000000	51000000	56000000	22000000
414.5	16000000	21000000	20000000	13000000	1800000	11000000	26000000	13000000	18000000	3600000	69000000	34000000	49000000	41000000	41000000	14000000	25000000	28000000	58000000	64000000	66000000	39000000	60000000	34000000	33000000	80000000	62000000	33000000	63000000	37000000	30000000	19000000	11000000	11000000	53000000	17000000	46000000	52000000	19000000	37000000	14000000	40000000	1200000	71000000	43000000	16000000	51000000	55000000	22000000
415.5	15000000	21000000	19000000	12000000	1600000	10000000	26000000	13000000	18000000	3700000	67000000	34000000	48000000	41000000	40000000	13000000	24000000	27000000	58000000	63000000	65000000	37000000	60000000	34000000	31000000	80000000	62000000	33000000	63000000	37000000	30000000	18000000	11000000	11000000	51000000	17000000	45000000	52000000	19000000	37000000	14000000	40000000	1100000	69000000	43000000	15000000	50000000	55000000	22000000
416.5	15000000	20000000	19000000	11000000	1400000	10000000	26000000	13000000	18000000	3700000	66000000	33000000	47000000	41000000	38000000	13000000	23000000	26000000	58000000	62000000	65000000	36000000	59000000	35000000	30000000	80000000	61000000	32000000	62000000	36000000	30000000	18000000	11000000	11000000	49000000	16000000	44000000	52000000	18000000	37000000	14000000	40000000	1100000	68000000	43000000	15000000	50000000	54000000	22000000
417.5	15000000	20000000	18000000	11000000	1200000	9900000	26000000	12000000	17000000	3800000	64000000	33000000	46000000	41000000	37000000	12000000	22000000	26000000	58000000	62000000	64000000	34000000	58000000	35000000	29000000	79000000	60000000	31000000	62000000	36000000	29000000	17000000	11000000	11000000	47000000	16000000	43000000	53000000	18000000	36000000	14000000	40000000	1100000	67000000	42000000	14000000	49000000	53000000	22000000
418.5	15000000	19000000	18000000	10000000	1000000	9700000	26000000	12000000	17000000	3800000	62000000	33000000	46000000	42000000	36000000	11000000	22000000	25000000	58000000	61000000	64000000	33000000	57000000	36000000	27000000	79000000	60000000	31000000	61000000	35000000	29000000	17000000	11000000	11000000	46000000	16000000	42000000	53000000	18000000	36000000	13000000	40000000	1000000	66000000	42000000	13000000	49000000	53000000	23000000
419.5	15000000	19000000	17000000	9700000	850000	9500000	26000000	12000000	17000000	3700000	61000000	33000000	45000000	42000000	35000000	10000000	21000000	24000000	58000000	60000000	63000000	31000000	56000000	36000000	26000000	79000000	59000000	30000000	60000000	35000000	28000000	16000000	11000000	11000000	44000000	16000000	42000000	53000000	17000000	36000000	13000000	40000000	980000	65000000	41000000	13000000	48000000	52000000	23000000
420.5	15000000	19000000	17000000	9200000	720000	9300000	26000000	11000000	16000000	3600000	59000000	33000000	44000000	42000000	33000000	9600000	20000000	24000000	58000000	60000000	62000000	30000000	55000000	37000000	25000000	79000000	59000000	30000000	59000000	34000000	28000000	16000000	11000000	11000000	43000000	16000000	41000000	54000000	17000000	36000000	13000000	40000000	940000	64000000	41000000	12000000	48000000	51000000	23000000
421.5	14000000	18000000	16000000	8800000	600000	9100000	26000000	11000000	16000000	3500000	58000000	32000000	43000000	42000000	32000000	9000000	19000000	23000000	59000000	59000000	61000000	29000000	54000000	37000000	24000000	78000000	58000000	29000000	58000000	34000000	27000000	16000000	11000000	11000000	41000000	16000000	41000000	54000000	16000000	36000000	13000000	41000000	890000	63000000	40000000	12000000	47000000	50000000	23000000
422.5	14000000	18000000	16000000	8500000	490000	8900000	26000000	11000000	15000000	3300000	56000000	32000000	43000000	43000000	31000000	8500000	18000000	23000000	59000000	59000000	61000000	27000000	53000000	37000000	23000000	78000000	57000000	29000000	58000000	33000000	27000000	15000000	11000000	11000000	40000000	15000000	41000000	54000000	16000000	36000000	12000000	41000000	850000	62000000	39000000	11000000	47000000	50000000	23000000
423.5	14000000	18000000	15000000	8200000	400000	8700000	26000000	11000000	15000000	3100000	54000000	32000000	42000000	43000000	30000000	8000000	17000000	22000000	59000000	58000000	60000000	26000000	52000000	38000000	22000000	77000000	56000000	29000000	56000000	33000000	27000000	15000000	11000000	11000000	39000000	15000000	41000000	55000000	16000000	36000000	12000000	41000000	810000	61000000	39000000	11000000	46000000	49000000	23000000
424.5	14000000	17000000	15000000	8000000	320000	8600000	26000000	11000000	15000000	2800000	53000000	32000000	41000000	43000000	29000000	7600000	17000000	22000000	59000000	58000000	59000000	25000000	51000000	38000000	21000000	77000000	56000000	29000000	55000000	32000000	26000000	15000000	11000000	11000000	38000000	15000000	41000000	55000000	15000000	36000000	12000000	41000000	770000	60000000	38000000	10000000	46000000	48000000	22000000
425.5	14000000	17000000	15000000	7900000	260000	8400000	26000000	11000000	14000000	2600000	52000000	32000000	41000000	44000000	28000000	7200000	16000000	21000000	59000000	57000000	58000000	24000000	50000000	38000000	20000000	76000000	55000000	28000000	54000000	32000000	26000000	15000000	11000000	11000000	37000000	15000000	40000000	55000000	15000000	36000000	12000000	41000000	730000	59000000	37000000	10000000	45000000	48000000	22000000
426.5	13000000	17000000	14000000	7700000	210000	8300000	26000000	11000000	14000000	2300000	50000000	32000000	40000000	44000000	27000000	6800000	15000000	21000000	59000000	57000000	57000000	24000000	50000000	38000000	19000000	76000000	54000000	28000000	53000000	31000000	25000000	15000000	11000000	11000000	36000000	15000000	40000000	55000000	15000000	36000000	11000000	41000000	690000	58000000	37000000	9700000	45000000	47000000	22000000
427.5	13000000	17000000	14000000	7600000	160000	8200000	26000000	11000000	13000000	2100000	49000000	32000000	40000000	44000000	26000000	6400000	14000000	21000000	59000000	56000000	56000000	23000000	49000000	39000000	18000000	75000000	53000000	28000000	52000000	31000000	25000000	14000000	11000000	11000000	35000000	15000000	40000000	55000000	14000000	37000000	11000000	41000000	650000	58000000	36000000	9300000	44000000	46000000	22000000
428.5	13000000	17000000	14000000	7500000	130000	8100000	27000000	11000000	13000000	1900000	48000000	32000000	39000000	45000000	25000000	6100000	14000000	20000000	59000000	56000000	56000000	22000000	48000000	39000000	17000000	74000000	52000000	28000000	51000000	30000000	24000000	14000000	11000000	11000000	34000000	15000000	40000000	55000000	14000000	37000000	11000000	41000000	610000	57000000	35000000	9000000	44000000	45000000	22000000
429.5	13000000	16000000	13000000	7500000	98000	8000000	27000000	11000000	13000000	1700000	46000000	32000000	38000000	45000000	24000000	5800000	13000000	20000000	59000000	55000000	55000000	21000000	48000000	39000000	17000000	74000000	52000000	28000000	49000000	30000000	23000000	14000000	10000000	10000000	33000000	14000000	40000000	55000000	14000000	37000000	10000000	41000000	570000	56000000	34000000	8700000	43000000	44000000	22000000
430.5	13000000	16000000	13000000	7400000	75000	7900000	27000000	11000000	12000000	1500000	45000000	32000000	38000000	46000000	23000000	5500000	12000000	19000000	59000000	55000000	54000000	21000000	48000000	39000000	16000000	73000000	51000000	28000000	48000000	30000000	23000000	14000000	10000000	10000000	32000000	14000000	40000000	55000000	13000000	37000000	10000000	40000000	530000	56000000	34000000	8400000	43000000	44000000	21000000
431.5	12000000	16000000	13000000	7400000	58000	7800000	27000000	11000000	12000000	1300000	44000000	32000000	37000000	46000000	22000000	5300000	12000000	19000000	59000000	54000000	53000000	20000000	47000000	39000000	15000000	72000000	50000000	28000000	47000000	29000000	22000000	14000000	10000000	10000000	32000000	14000000	40000000	55000000	13000000	37000000	9800000	40000000	500000	55000000	33000000	8100000	42000000	43000000	21000000
432.5	12000000	16000000	13000000	7400000	43000	7700000	27000000	11000000	12000000	1200000	43000000	32000000	37000000	47000000	21000000	5000000	11000000	19000000	59000000	54000000	52000000	20000000	47000000	39000000	14000000	71000000	49000000	28000000	45000000	29000000	22000000	14000000	10000000	10000000	31000000	14000000	39000000	55000000	13000000	37000000	9500000	40000000	470000	55000000	32000000	7800000	42000000	42000000	21000000
433.5	12000000	16000000	12000000	7400000	33000	7700000	27000000	11000000	11000000	1100000	42000000	32000000	36000000	47000000	20000000	4800000	11000000	18000000	59000000	54000000	51000000	19000000	47000000	38000000	14000000	70000000	48000000	28000000	44000000	28000000	21000000	14000000	10000000	10000000	30000000	14000000	39000000	54000000	12000000	37000000	9200000	39000000	440000	54000000	31000000	7600000	41000000	41000000	20000000
434.5	12000000	16000000	12000000	7400000	24000	7600000	28000000	11000000	11000000	990000	41000000	32000000	36000000	48000000	20000000	4600000	10000000	18000000	58000000	53000000	50000000	19000000	47000000	38000000	13000000	70000000	47000000	28000000	43000000	28000000	21000000	14000000	9800000	9800000	30000000	14000000	38000000	54000000	12000000	38000000	8900000	39000000	410000	54000000	31000000	7400000	41000000	40000000	20000000
435.5	11000000	16000000	12000000	7400000	18000	7600000	28000000	11000000	11000000	930000	40000000	32000000	35000000	48000000	19000000	4400000	10000000	18000000	58000000	53000000	50000000	19000000	47000000	38000000	13000000	69000000	46000000	28000000	41000000	28000000	20000000	13000000	9600000	9600000	29000000	14000000	37000000	53000000	12000000	38000000	8700000	39000000	380000	53000000	30000000	7100000	40000000	39000000	20000000
436.5	11000000	16000000	12000000	7400000	13000	7500000	28000000	11000000	10000000	880000	39000000	33000000	35000000	48000000	18000000	4300000	9600000	18000000	58000000	53000000	49000000	18000000	47000000	38000000	12000000	67000000	45000000	28000000	40000000	28000000	20000000	13000000	9400000	9400000	29000000	14000000	37000000	53000000	11000000	38000000	8400000	38000000	360000	53000000	29000000	6900000	40000000	38000000	19000000
437.5	11000000	16000000	12000000	7400000	9600	7500000	28000000	11000000	9900000	850000	38000000	33000000	34000000	49000000	17000000	4100000	9300000	17000000	58000000	53000000	48000000	18000000	47000000	37000000	12000000	66000000	44000000	28000000	38000000	27000000	19000000	13000000	9200000	9200000	28000000	14000000	36000000	52000000	11000000	38000000	8100000	37000000	330000	53000000	28000000	6700000	39000000	37000000	19000000
438.5	11000000	16000000	11000000	7500000	6900	7500000	28000000	11000000	9500000	830000	38000000	33000000	34000000	49000000	17000000	3900000	9000000	17000000	57000000	52000000	47000000	18000000	48000000	37000000	11000000	65000000	43000000	28000000	37000000	27000000	18000000	13000000	8900000	8900000	28000000	14000000	35000000	51000000	11000000	38000000	7800000	37000000	310000	52000000	28000000	6600000	39000000	36000000	18000000
439.5	11000000	16000000	11000000	7500000	5000	7500000	28000000	11000000	9200000	830000	37000000	33000000	33000000	50000000	16000000	3800000	8700000	17000000	57000000	52000000	46000000	18000000	48000000	37000000	11000000	64000000	43000000	28000000	36000000	27000000	18000000	13000000	8700000	8700000	27000000	14000000	33000000	50000000	11000000	38000000	7600000	36000000	290000	52000000	27000000	6400000	38000000	36000000	18000000
440.5	10000000	16000000	11000000	7500000	3600	7500000	28000000	11000000	8900000	840000	36000000	33000000	33000000	50000000	16000000	3700000	8400000	17000000	56000000	52000000	45000000	17000000	48000000	36000000	11000000	63000000	42000000	28000000	34000000	27000000	17000000	13000000	8400000	8400000	27000000	14000000	32000000	49000000	10000000	38000000	7300000	35000000	280000	52000000	26000000	6200000	38000000	35000000	17000000
441.5	10000000	16000000	11000000	7500000	2500	7500000	29000000	11000000	8700000	850000	36000000	33000000	33000000	50000000	15000000	3500000	8200000	16000000	56000000	51000000	45000000	17000000	49000000	36000000	11000000	62000000	41000000	28000000	33000000	26000000	17000000	13000000	8100000	8100000	26000000	14000000	31000000	48000000	10000000	38000000	7100000	34000000	260000	51000000	26000000	6000000	37000000	34000000	17000000
442.5	10000000	16000000	11000000	7500000	1800	7500000	28000000	11000000	8400000	880000	35000000	34000000	32000000	51000000	14000000	3400000	8100000	16000000	55000000	51000000	44000000	17000000	49000000	35000000	10000000	60000000	40000000	28000000	32000000	26000000	16000000	13000000	7800000	7800000	26000000	14000000	30000000	47000000	10000000	38000000	6800000	33000000	250000	51000000	25000000	5900000	37000000	33000000	16000000
443.5	9900000	16000000	11000000	7500000	1300	7500000	28000000	10000000	8200000	910000	34000000	34000000	32000000	51000000	14000000	3300000	7900000	16000000	55000000	51000000	43000000	17000000	49000000	35000000	10000000	59000000	39000000	28000000	31000000	26000000	16000000	13000000	7400000	7400000	26000000	14000000	28000000	46000000	9900000	38000000	6600000	32000000	230000	51000000	24000000	5700000	36000000	32000000	16000000
444.5	9700000	16000000	11000000	7500000	880	7500000	28000000	10000000	7900000	950000	34000000	34000000	31000000	51000000	13000000	3200000	7800000	16000000	54000000	51000000	43000000	17000000	50000000	34000000	10000000	57000000	38000000	28000000	29000000	26000000	15000000	13000000	7100000	7100000	25000000	14000000	27000000	44000000	9700000	38000000	6400000	31000000	220000	51000000	24000000	5600000	36000000	31000000	15000000
445.5	9500000	15000000	10000000	7400000	610	7500000	28000000	9900000	7700000	990000	34000000	34000000	31000000	51000000	13000000	3100000	7700000	15000000	54000000	50000000	42000000	17000000	50000000	33000000	10000000	56000000	37000000	28000000	28000000	26000000	14000000	13000000	6800000	6800000	25000000	14000000	26000000	43000000	9500000	38000000	6200000	30000000	210000	50000000	23000000	5400000	35000000	30000000	15000000
446.5	9300000	15000000	10000000	7400000	430	7500000	28000000	9700000	7500000	1000000	33000000	35000000	30000000	51000000	12000000	3000000	7600000	15000000	53000000	50000000	41000000	17000000	50000000	33000000	10000000	55000000	36000000	28000000	27000000	26000000	14000000	13000000	6400000	6400000	25000000	13000000	24000000	41000000	9400000	37000000	5900000	29000000	200000	50000000	23000000	5300000	35000000	29000000	14000000
447.5	9100000	15000000	10000000	7400000	290	7600000	28000000	9400000	7300000	1100000	33000000	35000000	30000000	51000000	12000000	3000000	7500000	15000000	53000000	50000000	40000000	17000000	51000000	32000000	10000000	53000000	36000000	28000000	26000000	26000000	13000000	13000000	6100000	6100000	25000000	13000000	23000000	40000000	9300000	37000000	5700000	28000000	200000	50000000	22000000	5200000	34000000	28000000	14000000
448.5	9000000	15000000	10000000	7300000	200	7600000	28000000	9200000	7200000	1200000	32000000	35000000	30000000	51000000	12000000	2900000	7400000	14000000	52000000	50000000	40000000	17000000	51000000	31000000	10000000	51000000	35000000	28000000	25000000	26000000	13000000	13000000	5700000	5700000	25000000	13000000	22000000	38000000	9200000	36000000	5500000	27000000	190000	50000000	22000000	5000000	34000000	27000000	13000000
449.5	8800000	15000000	9800000	7300000	140	7600000	27000000	8900000	7000000	1200000	32000000	35000000	29000000	51000000	11000000	2800000	7400000	14000000	51000000	50000000	39000000	17000000	51000000	30000000	10000000	50000000	34000000	28000000	24000000	26000000	12000000	13000000	5400000	5400000	24000000	13000000	21000000	37000000	9100000	36000000	5400000	26000000	180000	49000000	21000000	4900000	33000000	26000000	13000000
450.5	8700000	15000000	9700000	7300000	95	7700000	27000000	8600000	6900000	1300000	32000000	36000000	29000000	51000000	11000000	2800000	7300000	14000000	51000000	49000000	39000000	17000000	51000000	30000000	11000000	48000000	34000000	28000000	23000000	26000000	12000000	13000000	5000000	5000000	24000000	13000000	20000000	35000000	9000000	35000000	5200000	25000000	180000	49000000	21000000	4800000	33000000	25000000	12000000
451.5	8500000	15000000	9600000	7200000	65	7700000	26000000	8300000	6800000	1400000	31000000	36000000	29000000	51000000	10000000	2700000	7300000	14000000	50000000	49000000	38000000	17000000	51000000	29000000	11000000	47000000	33000000	28000000	22000000	26000000	11000000	13000000	4700000	4700000	24000000	13000000	19000000	34000000	8900000	34000000	5000000	24000000	170000	49000000	20000000	4700000	33000000	25000000	12000000
452.5	8400000	15000000	9400000	7100000	45	7800000	26000000	7900000	6700000	1400000	31000000	36000000	28000000	51000000	10000000	2700000	7200000	13000000	49000000	49000000	37000000	16000000	51000000	28000000	11000000	45000000	32000000	28000000	22000000	26000000	11000000	13000000	4400000	4400000	24000000	13000000	18000000	32000000	8900000	33000000	4900000	23000000	170000	48000000	20000000	4500000	32000000	24000000	11000000
453.5	8200000	15000000	9300000	7100000	30	7800000	25000000	7600000	6600000	1500000	31000000	37000000	28000000	50000000	9800000	2600000	7200000	13000000	49000000	49000000	37000000	16000000	50000000	27000000	11000000	44000000	32000000	28000000	21000000	26000000	10000000	13000000	4100000	4100000	24000000	13000000	17000000	31000000	8800000	32000000	4700000	22000000	160000	48000000	20000000	4400000	32000000	23000000	11000000
454.5	8100000	15000000	9100000	7000000	20	7900000	25000000	7300000	6600000	1500000	30000000	37000000	28000000	50000000	9500000	2600000	7200000	13000000	48000000	48000000	36000000	16000000	50000000	26000000	12000000	42000000	31000000	28000000	20000000	26000000	10000000	13000000	3800000	3800000	24000000	13000000	17000000	29000000	8800000	31000000	4600000	21000000	160000	48000000	19000000	4300000	31000000	22000000	10000000
455.5	8000000	15000000	9000000	6900000	15	7900000	24000000	7000000	6500000	1500000	30000000	37000000	27000000	49000000	9300000	2600000	7200000	12000000	47000000	48000000	36000000	16000000	50000000	25000000	12000000	40000000	30000000	28000000	19000000	26000000	9500000	13000000	3500000	3500000	24000000	13000000	16000000	27000000	8800000	30000000	4400000	20000000	150000	47000000	19000000	4200000	31000000	21000000	9900000
456.5	7800000	15000000	8900000	6900000	10	7900000	24000000	6800000	6500000	1600000	30000000	38000000	27000000	49000000	9000000	2600000	7200000	12000000	47000000	48000000	35000000	16000000	49000000	25000000	13000000	39000000	30000000	27000000	19000000	26000000	9100000	13000000	3300000	3300000	24000000	13000000	16000000	26000000	8800000	29000000	4300000	19000000	150000	47000000	19000000	4100000	30000000	21000000	9500000
457.5	7700000	14000000	8700000	6800000	5	8000000	23000000	6500000	6400000	1600000	30000000	38000000	27000000	48000000	8800000	2500000	7100000	12000000	46000000	47000000	35000000	16000000	48000000	24000000	13000000	37000000	29000000	27000000	18000000	27000000	8700000	13000000	3000000	3000000	24000000	12000000	16000000	25000000	8800000	28000000	4200000	18000000	150000	47000000	18000000	3900000	30000000	20000000	9000000
458.5	7600000	14000000	8600000	6700000	0	8000000	22000000	6300000	6400000	1600000	29000000	38000000	27000000	48000000	8500000	2500000	7100000	11000000	45000000	47000000	34000000	16000000	48000000	23000000	14000000	36000000	29000000	27000000	18000000	27000000	8300000	13000000	2800000	2800000	24000000	12000000	15000000	23000000	8800000	27000000	4100000	17000000	150000	46000000	18000000	3800000	30000000	19000000	8600000
459.5	7500000	14000000	8500000	6600000	0	8100000	22000000	6000000	6400000	1500000	29000000	38000000	26000000	47000000	8300000	2500000	7100000	11000000	45000000	47000000	34000000	16000000	47000000	22000000	14000000	34000000	28000000	27000000	17000000	27000000	7900000	13000000	2600000	2600000	24000000	12000000	15000000	22000000	8900000	26000000	4000000	16000000	140000	46000000	18000000	3700000	29000000	18000000	8200000
460.5	7400000	14000000	8400000	6500000	0	8100000	21000000	5800000	6400000	1500000	29000000	39000000	26000000	46000000	8100000	2500000	7100000	11000000	44000000	47000000	33000000	16000000	46000000	21000000	15000000	33000000	28000000	26000000	17000000	27000000	7600000	13000000	2400000	2400000	24000000	12000000	15000000	21000000	8900000	24000000	3900000	15000000	140000	45000000	17000000	3600000	29000000	18000000	7800000
461.5	7200000	14000000	8200000	6400000	0	8200000	20000000	5600000	6400000	1400000	29000000	39000000	26000000	46000000	7900000	2500000	7000000	10000000	44000000	46000000	33000000	16000000	45000000	21000000	16000000	31000000	28000000	26000000	16000000	27000000	7200000	13000000	2200000	2200000	25000000	12000000	16000000	20000000	9000000	23000000	3800000	14000000	140000	45000000	17000000	3500000	28000000	17000000	7500000
462.5	7100000	13000000	8100000	6300000	0	8200000	20000000	5500000	6400000	1400000	28000000	39000000	26000000	45000000	7800000	2500000	7000000	10000000	43000000	46000000	32000000	16000000	44000000	20000000	16000000	30000000	27000000	25000000	16000000	27000000	6900000	13000000	2100000	2100000	25000000	12000000	16000000	19000000	9000000	22000000	3700000	14000000	140000	45000000	17000000	3400000	28000000	17000000	7100000
463.5	7000000	13000000	8000000	6100000	0	8300000	19000000	5300000	6400000	1300000	28000000	39000000	26000000	44000000	7600000	2500000	6900000	9700000	42000000	46000000	32000000	16000000	43000000	19000000	17000000	28000000	27000000	25000000	15000000	27000000	6500000	13000000	1900000	1900000	25000000	12000000	16000000	18000000	9100000	21000000	3600000	13000000	130000	44000000	16000000	3300000	28000000	16000000	6800000
464.5	6900000	13000000	7900000	6000000	0	8300000	18000000	5200000	6400000	1200000	28000000	39000000	26000000	43000000	7500000	2500000	6900000	9400000	42000000	45000000	31000000	16000000	42000000	18000000	17000000	27000000	27000000	24000000	15000000	27000000	6200000	13000000	1800000	1800000	25000000	11000000	16000000	17000000	9200000	20000000	3500000	12000000	130000	44000000	16000000	3200000	27000000	15000000	6500000
465.5	6800000	13000000	7800000	5900000	0	8300000	18000000	5100000	6400000	1100000	27000000	39000000	26000000	42000000	7300000	2500000	6800000	9000000	41000000	45000000	31000000	16000000	41000000	18000000	18000000	25000000	26000000	24000000	15000000	27000000	5900000	13000000	1700000	1700000	25000000	11000000	17000000	16000000	9300000	19000000	3500000	12000000	130000	43000000	16000000	3100000	27000000	15000000	6200000
466.5	6700000	13000000	7700000	5800000	0	8400000	17000000	5100000	6300000	1000000	27000000	40000000	25000000	41000000	7200000	2500000	6700000	8700000	41000000	45000000	31000000	15000000	40000000	17000000	19000000	24000000	26000000	23000000	15000000	27000000	5600000	13000000	1600000	1600000	25000000	11000000	17000000	15000000	9300000	17000000	3400000	11000000	130000	43000000	16000000	3000000	27000000	14000000	5900000
467.5	6700000	12000000	7600000	5700000	0	8400000	17000000	5000000	6300000	920000	27000000	40000000	25000000	40000000	7100000	2600000	6600000	8300000	40000000	44000000	30000000	15000000	39000000	16000000	19000000	23000000	26000000	23000000	14000000	27000000	5300000	13000000	1500000	1500000	25000000	11000000	18000000	14000000	9400000	16000000	3300000	10000000	130000	43000000	15000000	2900000	26000000	14000000	5700000
468.5	6600000	12000000	7500000	5500000	0	8400000	16000000	4900000	6300000	840000	27000000	40000000	25000000	39000000	7000000	2600000	6500000	8000000	40000000	44000000	30000000	15000000	38000000	15000000	19000000	21000000	25000000	22000000	14000000	27000000	5100000	13000000	1400000	1400000	26000000	11000000	18000000	14000000	9500000	15000000	3300000	10000000	120000	42000000	15000000	2800000	26000000	13000000	5500000
469.5	6500000	12000000	7400000	5400000	0	8400000	15000000	4900000	6300000	760000	26000000	40000000	25000000	38000000	6900000	2600000	6400000	7700000	39000000	43000000	29000000	15000000	37000000	15000000	20000000	20000000	25000000	22000000	14000000	27000000	4800000	13000000	1300000	1300000	26000000	10000000	19000000	13000000	9700000	14000000	3200000	9500000	120000	42000000	15000000	2700000	26000000	13000000	5300000
470.5	6400000	12000000	7300000	5300000	0	8400000	15000000	4900000	6200000	680000	26000000	40000000	25000000	37000000	6900000	2600000	6300000	7400000	39000000	43000000	29000000	15000000	36000000	14000000	20000000	19000000	25000000	21000000	14000000	27000000	4600000	13000000	1300000	1300000	26000000	10000000	19000000	12000000	9800000	14000000	3200000	9100000	120000	41000000	15000000	2600000	26000000	12000000	5100000
471.5	6300000	11000000	7200000	5200000	0	8400000	14000000	4900000	6200000	620000	26000000	40000000	25000000	36000000	6800000	2600000	6200000	7100000	38000000	43000000	29000000	15000000	35000000	13000000	20000000	18000000	25000000	20000000	14000000	26000000	4300000	13000000	1200000	1200000	26000000	9800000	19000000	12000000	9900000	13000000	3100000	8700000	120000	41000000	14000000	2600000	25000000	12000000	4900000
472.5	6300000	11000000	7100000	5000000	0	8400000	14000000	4900000	6100000	560000	25000000	39000000	25000000	35000000	6800000	2700000	6100000	6800000	38000000	42000000	28000000	14000000	34000000	13000000	21000000	17000000	24000000	20000000	13000000	26000000	4100000	13000000	1200000	1200000	26000000	9600000	20000000	11000000	10000000	12000000	3100000	8300000	120000	41000000	14000000	2500000	25000000	12000000	4800000
473.5	6200000	11000000	7000000	4900000	0	8400000	13000000	4900000	6100000	510000	25000000	39000000	25000000	34000000	6700000	2700000	5900000	6500000	38000000	42000000	28000000	14000000	33000000	12000000	21000000	16000000	24000000	19000000	13000000	26000000	3900000	13000000	1100000	1100000	26000000	9400000	20000000	11000000	10000000	11000000	3000000	8000000	120000	40000000	14000000	2400000	25000000	11000000	4600000
474.5	6100000	11000000	6800000	4800000	0	8400000	13000000	4900000	6000000	480000	24000000	39000000	25000000	33000000	6700000	2700000	5700000	6200000	37000000	41000000	28000000	14000000	32000000	11000000	21000000	15000000	24000000	19000000	13000000	26000000	3700000	13000000	1100000	1100000	26000000	9100000	21000000	11000000	10000000	11000000	3000000	7600000	120000	40000000	14000000	2400000	25000000	11000000	4500000
475.5	6100000	11000000	6700000	4600000	0	8400000	12000000	4900000	5900000	450000	24000000	39000000	25000000	32000000	6700000	2800000	5600000	6000000	37000000	41000000	27000000	14000000	32000000	11000000	21000000	14000000	24000000	18000000	13000000	25000000	3500000	13000000	1000000	1000000	26000000	8900000	21000000	10000000	10000000	9900000	2900000	7300000	110000	39000000	14000000	2300000	24000000	10000000	4400000
476.5	6000000	10000000	6600000	4500000	0	8400000	12000000	4900000	5800000	420000	24000000	38000000	25000000	31000000	6700000	2800000	5400000	5800000	36000000	40000000	27000000	14000000	31000000	10000000	20000000	13000000	23000000	17000000	13000000	25000000	3300000	13000000	1000000	1000000	25000000	8600000	21000000	10000000	10000000	9300000	2900000	7100000	110000	39000000	13000000	2200000	24000000	10000000	4300000
477.5	6000000	10000000	6500000	4400000	0	8400000	11000000	4900000	5700000	410000	23000000	38000000	25000000	30000000	6700000	2800000	5200000	5500000	36000000	40000000	27000000	13000000	30000000	9700000	20000000	12000000	23000000	17000000	13000000	25000000	3100000	13000000	990000	990000	25000000	8300000	22000000	9800000	11000000	8800000	2800000	6800000	110000	39000000	13000000	2200000	24000000	9700000	4300000
478.5	6000000	10000000	6400000	4300000	0	8300000	11000000	4900000	5500000	400000	23000000	38000000	25000000	29000000	6700000	2900000	5000000	5300000	36000000	39000000	26000000	13000000	30000000	9200000	20000000	11000000	23000000	16000000	13000000	24000000	3000000	13000000	970000	970000	25000000	8100000	22000000	9500000	11000000	8300000	2800000	6600000	110000	38000000	13000000	2100000	23000000	9400000	4200000
479.5	5900000	9900000	6300000	4100000	0	8300000	11000000	4900000	5400000	390000	23000000	37000000	26000000	28000000	6700000	2900000	4800000	5100000	35000000	39000000	26000000	13000000	29000000	8700000	19000000	11000000	23000000	16000000	13000000	24000000	2800000	12000000	950000	950000	25000000	7800000	22000000	9300000	11000000	7800000	2700000	6300000	110000	38000000	13000000	2100000	23000000	9100000	4100000
480.5	5900000	9800000	6200000	4000000	0	8200000	10000000	4900000	5300000	390000	22000000	37000000	26000000	27000000	6700000	3000000	4600000	5000000	35000000	39000000	26000000	13000000	29000000	8200000	19000000	9900000	22000000	15000000	13000000	24000000	2600000	12000000	940000	940000	24000000	7500000	22000000	9100000	11000000	7400000	2700000	6100000	110000	38000000	12000000	2000000	23000000	8700000	4100000
481.5	5900000	9600000	6100000	3900000	0	8200000	10000000	4900000	5100000	390000	22000000	36000000	26000000	26000000	6700000	3000000	4400000	4800000	35000000	38000000	25000000	12000000	29000000	7700000	19000000	9300000	22000000	15000000	13000000	23000000	2500000	12000000	930000	930000	24000000	7300000	22000000	8900000	11000000	7000000	2600000	5900000	110000	37000000	12000000	2000000	23000000	8400000	4000000
482.5	5900000	9500000	6000000	3800000	0	8100000	9600000	4900000	5000000	390000	22000000	36000000	26000000	25000000	6800000	3100000	4200000	4600000	34000000	38000000	25000000	12000000	28000000	7200000	18000000	8800000	22000000	14000000	13000000	23000000	2300000	12000000	920000	920000	23000000	7000000	22000000	8700000	11000000	6700000	2600000	5800000	110000	37000000	12000000	2000000	23000000	8100000	4000000
483.5	5800000	9300000	5900000	3700000	0	8100000	9300000	4900000	4800000	390000	21000000	35000000	26000000	24000000	6800000	3100000	4000000	4500000	34000000	37000000	25000000	12000000	28000000	6800000	17000000	8300000	22000000	14000000	13000000	22000000	2200000	12000000	920000	920000	23000000	6700000	22000000	8500000	11000000	6300000	2500000	5600000	100000	37000000	12000000	1900000	22000000	7800000	4000000
484.5	5800000	9200000	5700000	3500000	0	8000000	9000000	4900000	4600000	400000	21000000	35000000	26000000	24000000	6900000	3200000	3800000	4400000	34000000	37000000	25000000	12000000	28000000	6400000	17000000	7800000	22000000	13000000	12000000	22000000	2100000	11000000	920000	920000	22000000	6400000	22000000	8300000	11000000	6000000	2400000	5500000	100000	36000000	12000000	1900000	22000000	7500000	3900000
485.5	5800000	9000000	5600000	3400000	0	7900000	8800000	4800000	4500000	410000	21000000	34000000	26000000	23000000	6900000	3200000	3600000	4300000	34000000	36000000	24000000	11000000	28000000	6000000	16000000	7300000	21000000	13000000	12000000	21000000	2000000	11000000	920000	920000	21000000	6100000	22000000	8200000	11000000	5700000	2400000	5300000	100000	36000000	11000000	1900000	22000000	7200000	3900000
486.5	5800000	8900000	5500000	3300000	0	7900000	8500000	4800000	4300000	410000	20000000	33000000	26000000	22000000	7000000	3300000	3400000	4200000	33000000	36000000	24000000	11000000	27000000	5600000	16000000	7000000	21000000	12000000	12000000	21000000	1900000	11000000	920000	920000	21000000	5900000	22000000	8000000	11000000	5500000	2300000	5200000	100000	36000000	11000000	1800000	22000000	7000000	3900000
487.5	5800000	8800000	5400000	3200000	0	7800000	8200000	4800000	4100000	420000	20000000	32000000	26000000	21000000	7000000	3400000	3200000	4100000	33000000	35000000	24000000	11000000	27000000	5200000	15000000	6600000	21000000	12000000	12000000	20000000	1800000	11000000	920000	920000	20000000	5600000	21000000	7900000	11000000	5200000	2300000	5100000	99000	35000000	11000000	1800000	21000000	6700000	3900000
488.5	5800000	8600000	5200000	3100000	0	7700000	8000000	4700000	4000000	430000	20000000	32000000	26000000	20000000	7100000	3400000	3000000	4000000	33000000	35000000	24000000	11000000	27000000	4900000	14000000	6300000	21000000	12000000	12000000	20000000	1700000	10000000	930000	930000	19000000	5300000	21000000	7700000	11000000	5000000	2200000	4900000	97000	35000000	11000000	1800000	21000000	6400000	3800000
489.5	5800000	8500000	5100000	3000000	0	7600000	7800000	4700000	3800000	440000	20000000	31000000	26000000	19000000	7200000	3500000	2800000	3900000	33000000	34000000	23000000	10000000	27000000	4600000	14000000	6000000	20000000	11000000	12000000	19000000	1600000	10000000	940000	940000	19000000	5100000	20000000	7600000	11000000	4800000	2100000	4800000	96000	34000000	11000000	1800000	21000000	6200000	3800000
490.5	5800000	8400000	5000000	2900000	0	7500000	7500000	4700000	3600000	450000	19000000	30000000	25000000	19000000	7300000	3600000	2600000	3900000	33000000	34000000	23000000	10000000	26000000	4300000	13000000	5700000	20000000	11000000	12000000	19000000	1500000	9800000	950000	950000	18000000	4800000	20000000	7500000	11000000	4600000	2100000	4700000	94000	34000000	10000000	1700000	21000000	5900000	3800000
491.5	5800000	8200000	4800000	2800000	0	7400000	7300000	4600000	3500000	460000	19000000	29000000	25000000	18000000	7400000	3700000	2400000	3800000	32000000	33000000	23000000	9900000	26000000	4000000	13000000	5500000	20000000	11000000	12000000	18000000	1400000	9500000	960000	960000	17000000	4500000	19000000	7300000	11000000	4400000	2000000	4600000	92000	34000000	10000000	1700000	20000000	5700000	3800000
492.5	5800000	8100000	4700000	2700000	0	7300000	7100000	4600000	3300000	470000	19000000	29000000	25000000	17000000	7400000	3800000	2200000	3700000	32000000	33000000	23000000	9700000	26000000	3700000	12000000	5200000	20000000	11000000	12000000	18000000	1300000	9200000	980000	980000	16000000	4300000	19000000	7200000	11000000	4200000	2000000	4600000	91000	33000000	10000000	1700000	20000000	5500000	3700000
493.5	5800000	7900000	4500000	2600000	0	7200000	6900000	4500000	3100000	480000	19000000	28000000	25000000	17000000	7500000	3900000	2000000	3700000	32000000	33000000	22000000	9500000	25000000	3400000	11000000	5100000	19000000	10000000	11000000	17000000	1200000	8900000	1000000	1000000	15000000	4000000	18000000	7100000	11000000	4000000	1900000	4500000	89000	33000000	9900000	1700000	20000000	5200000	3700000
494.5	5800000	7800000	4400000	2600000	0	7100000	6700000	4500000	3000000	490000	18000000	27000000	25000000	16000000	7600000	4000000	1900000	3600000	32000000	32000000	22000000	9300000	25000000	3200000	11000000	4900000	19000000	10000000	11000000	17000000	1200000	8600000	1000000	1000000	15000000	3800000	17000000	7000000	11000000	3800000	1800000	4400000	88000	33000000	9700000	1700000	20000000	5000000	3600000
495.5	5800000	7600000	4200000	2500000	0	7000000	6500000	4400000	2800000	500000	18000000	26000000	25000000	15000000	7700000	4100000	1700000	3600000	32000000	32000000	22000000	9000000	25000000	3000000	10000000	4700000	19000000	10000000	11000000	16000000	1100000	8200000	1000000	1000000	14000000	3500000	17000000	6800000	11000000	3700000	1800000	4300000	86000	32000000	9600000	1700000	19000000	4800000	3600000
496.5	5700000	7400000	4100000	2400000	0	6900000	6300000	4400000	2700000	510000	18000000	25000000	24000000	15000000	7800000	4200000	1600000	3500000	31000000	31000000	22000000	8800000	24000000	2800000	10000000	4600000	18000000	9800000	11000000	16000000	1000000	7900000	1100000	1100000	13000000	3300000	16000000	6700000	10000000	3500000	1700000	4300000	84000	32000000	9400000	1700000	19000000	4600000	3500000
497.5	5700000	7200000	3900000	2300000	0	6800000	6200000	4300000	2500000	520000	18000000	24000000	24000000	14000000	7900000	4400000	1400000	3500000	31000000	31000000	22000000	8600000	24000000	2600000	9600000	4500000	18000000	9700000	11000000	16000000	980000	7600000	1100000	1100000	12000000	3100000	15000000	6600000	10000000	3300000	1600000	4200000	82000	31000000	9200000	1700000	19000000	4400000	3500000
498.5	5700000	7100000	3800000	2200000	0	6700000	6000000	4200000	2400000	530000	18000000	24000000	24000000	13000000	8000000	4500000	1300000	3500000	31000000	30000000	22000000	8500000	23000000	2400000	9200000	4400000	18000000	9600000	11000000	15000000	920000	7300000	1100000	1100000	12000000	2900000	15000000	6500000	10000000	3200000	1600000	4200000	80000	31000000	9100000	1700000	19000000	4200000	3400000
499.5	5600000	6900000	3600000	2200000	0	6600000	5800000	4200000	2300000	550000	18000000	23000000	24000000	13000000	8100000	4600000	1200000	3400000	31000000	30000000	21000000	8300000	23000000	2200000	8800000	4300000	18000000	9500000	10000000	15000000	870000	6900000	1100000	1100000	11000000	2700000	14000000	6400000	10000000	3000000	1500000	4100000	79000	31000000	8900000	1700000	18000000	4000000	3400000
500.5	5600000	6700000	3500000	2100000	0	6400000	5700000	4100000	2200000	560000	17000000	22000000	23000000	12000000	8200000	4700000	1100000	3400000	31000000	30000000	21000000	8100000	22000000	2100000	8500000	4200000	17000000	9400000	10000000	15000000	830000	6600000	1200000	1200000	10000000	2500000	13000000	6300000	9900000	2900000	1500000	4100000	77000	30000000	8700000	1700000	18000000	3900000	3300000
501.5	5500000	6500000	3300000	2000000	0	6300000	5500000	4000000	2000000	570000	17000000	21000000	23000000	12000000	8300000	4900000	960000	3300000	31000000	29000000	21000000	8000000	21000000	1900000	8200000	4100000	17000000	9300000	10000000	14000000	790000	6300000	1200000	1200000	9500000	2300000	13000000	6200000	9800000	2800000	1400000	4000000	75000	30000000	8600000	1700000	18000000	3700000	3200000
502.5	5400000	6300000	3200000	2000000	0	6200000	5400000	3900000	1900000	580000	17000000	20000000	23000000	11000000	8400000	5000000	870000	3300000	30000000	29000000	21000000	7900000	21000000	1800000	7900000	4000000	17000000	9300000	9900000	14000000	750000	5900000	1200000	1200000	8900000	2200000	12000000	6100000	9700000	2600000	1300000	4000000	73000	29000000	8400000	1700000	17000000	3500000	3100000
503.5	5300000	6100000	3100000	1900000	0	6100000	5200000	3900000	1800000	600000	17000000	20000000	22000000	11000000	8500000	5100000	770000	3300000	30000000	29000000	21000000	7700000	20000000	1600000	7600000	4000000	16000000	9300000	9700000	14000000	710000	5600000	1300000	1300000	8300000	2000000	11000000	6000000	9500000	2500000	1300000	4000000	71000	29000000	8300000	1700000	17000000	3400000	3000000
504.5	5200000	5800000	2900000	1900000	0	6000000	5100000	3800000	1700000	610000	17000000	19000000	22000000	10000000	8500000	5200000	690000	3200000	30000000	28000000	21000000	7600000	19000000	1500000	7400000	3900000	16000000	9300000	9400000	13000000	680000	5300000	1300000	1300000	7700000	1900000	11000000	5900000	9400000	2400000	1200000	3900000	69000	28000000	8100000	1600000	17000000	3300000	3000000
505.5	5100000	5600000	2800000	1800000	0	5800000	5000000	3700000	1600000	620000	17000000	18000000	21000000	9700000	8600000	5300000	620000	3200000	30000000	28000000	20000000	7500000	19000000	1400000	7200000	3900000	16000000	9300000	9200000	13000000	640000	5000000	1300000	1300000	7200000	1800000	10000000	5800000	9200000	2300000	1200000	3900000	67000	28000000	7900000	1600000	17000000	3100000	2900000
506.5	4900000	5400000	2600000	1800000	0	5700000	4900000	3700000	1500000	630000	17000000	17000000	21000000	9300000	8700000	5400000	550000	3100000	30000000	28000000	20000000	7400000	18000000	1300000	7000000	3800000	15000000	9300000	9000000	13000000	610000	4700000	1400000	1400000	6700000	1700000	9600000	5700000	9100000	2200000	1100000	3900000	65000	27000000	7700000	1600000	16000000	3000000	2800000
507.5	4800000	5200000	2500000	1700000	0	5600000	4700000	3600000	1500000	650000	17000000	17000000	21000000	8800000	8800000	5400000	490000	3100000	30000000	27000000	20000000	7400000	17000000	1200000	6800000	3800000	15000000	9400000	8800000	13000000	590000	4400000	1400000	1400000	6200000	1600000	9100000	5600000	9000000	2100000	1100000	3800000	63000	27000000	7600000	1600000	16000000	2900000	2700000
508.5	4700000	5000000	2400000	1700000	0	5400000	4600000	3500000	1400000	660000	17000000	16000000	20000000	8400000	8800000	5500000	430000	3000000	29000000	27000000	20000000	7300000	17000000	1100000	6700000	3800000	15000000	9500000	8500000	12000000	560000	4100000	1400000	1400000	5800000	1500000	8600000	5600000	8900000	2000000	1000000	3800000	61000	26000000	7400000	1600000	16000000	2800000	2600000
509.5	4500000	4700000	2200000	1600000	0	5300000	4500000	3400000	1300000	670000	17000000	16000000	20000000	8000000	8900000	5500000	380000	3000000	29000000	27000000	20000000	7300000	16000000	1100000	6500000	3800000	14000000	9500000	8300000	12000000	540000	3900000	1500000	1500000	5400000	1400000	8200000	5500000	8700000	1900000	990000	3800000	59000	26000000	7200000	1600000	15000000	2700000	2500000
510.5	4300000	4500000	2100000	1600000	0	5200000	4400000	3400000	1200000	690000	16000000	15000000	19000000	7700000	8900000	5500000	330000	3000000	29000000	26000000	20000000	7300000	15000000	990000	6400000	3800000	14000000	9600000	8100000	12000000	520000	3600000	1500000	1500000	5100000	1400000	7800000	5400000	8600000	1800000	950000	3800000	57000	25000000	7000000	1600000	15000000	2600000	2400000
511.5	4200000	4300000	2000000	1500000	0	5000000	4300000	3300000	1200000	700000	16000000	14000000	19000000	7300000	8900000	5400000	290000	2900000	29000000	26000000	20000000	7200000	15000000	920000	6300000	3800000	14000000	9700000	7900000	12000000	500000	3400000	1600000	1600000	4700000	1400000	7400000	5300000	8500000	1700000	910000	3700000	55000	24000000	6900000	1600000	15000000	2500000	2300000
512.5	4000000	4100000	1800000	1500000	0	4900000	4200000	3200000	1100000	710000	16000000	14000000	18000000	7000000	9000000	5300000	250000	2900000	29000000	26000000	20000000	7200000	14000000	860000	6100000	3700000	13000000	9900000	7600000	11000000	480000	3100000	1600000	1600000	4400000	1400000	7100000	5200000	8400000	1600000	870000	3700000	53000	24000000	6700000	1600000	14000000	2400000	2200000
513.5	3800000	3900000	1700000	1500000	0	4700000	4100000	3200000	1000000	720000	16000000	13000000	18000000	6600000	9000000	5200000	220000	2800000	28000000	26000000	19000000	7200000	13000000	800000	6100000	3700000	13000000	10000000	7400000	11000000	460000	2900000	1600000	1600000	4100000	1400000	6700000	5100000	8300000	1500000	830000	3700000	51000	23000000	6500000	1600000	14000000	2300000	2100000
514.5	3600000	3700000	1600000	1400000	0	4600000	4000000	3100000	970000	730000	16000000	13000000	17000000	6300000	9000000	5100000	190000	2800000	28000000	25000000	19000000	7300000	13000000	750000	6000000	3700000	12000000	10000000	7200000	11000000	450000	2700000	1700000	1700000	3900000	1400000	6400000	5000000	8200000	1400000	800000	3700000	49000	23000000	6300000	1600000	14000000	2200000	2000000
515.5	3400000	3500000	1500000	1400000	0	4500000	4000000	3000000	910000	750000	16000000	12000000	17000000	6000000	8900000	4900000	170000	2700000	28000000	25000000	19000000	7300000	12000000	700000	5900000	3800000	12000000	10000000	7000000	11000000	440000	2500000	1700000	1700000	3600000	1500000	6200000	5000000	8100000	1400000	760000	3600000	47000	22000000	6100000	1600000	13000000	2200000	1900000
516.5	3200000	3300000	1400000	1400000	0	4300000	3900000	3000000	860000	760000	16000000	12000000	16000000	5700000	8900000	4800000	140000	2700000	28000000	25000000	19000000	7300000	11000000	650000	5800000	3800000	12000000	10000000	6800000	10000000	420000	2300000	1800000	1800000	3400000	1500000	5900000	4900000	8000000	1300000	730000	3600000	45000	21000000	5900000	1600000	13000000	2100000	1800000
517.5	3100000	3100000	1300000	1300000	0	4200000	3800000	2900000	810000	770000	16000000	12000000	16000000	5500000	8900000	4600000	120000	2600000	27000000	25000000	19000000	7400000	11000000	610000	5800000	3800000	11000000	11000000	6500000	10000000	410000	2100000	1800000	1800000	3200000	1600000	5700000	4800000	8000000	1200000	700000	3600000	44000	21000000	5700000	1600000	13000000	2100000	1700000
518.5	2900000	2900000	1200000	1300000	0	4100000	3700000	2800000	750000	780000	16000000	11000000	15000000	5200000	8800000	4300000	110000	2600000	27000000	25000000	19000000	7400000	10000000	570000	5700000	3800000	11000000	11000000	6300000	9800000	400000	2000000	1800000	1800000	3100000	1700000	5400000	4700000	7900000	1200000	670000	3500000	42000	20000000	5500000	1600000	12000000	2000000	1600000
519.5	2700000	2700000	1100000	1300000	0	3900000	3700000	2800000	710000	790000	16000000	11000000	15000000	5000000	8700000	4100000	92000	2500000	27000000	24000000	19000000	7500000	9800000	540000	5700000	3800000	11000000	11000000	6100000	9600000	390000	1800000	1900000	1900000	2900000	1800000	5200000	4600000	7800000	1100000	650000	3500000	40000	20000000	5300000	1600000	12000000	2000000	1600000
520.5	2500000	2500000	1000000	1300000	0	3800000	3600000	2700000	660000	800000	16000000	10000000	14000000	4700000	8600000	3800000	79000	2500000	26000000	24000000	19000000	7600000	9300000	500000	5700000	3800000	10000000	11000000	5900000	9300000	380000	1700000	1900000	1900000	2800000	1900000	5000000	4500000	7700000	1100000	620000	3400000	38000	19000000	5200000	1600000	12000000	1900000	1500000
521.5	2400000	2400000	950000	1200000	0	3600000	3600000	2600000	620000	800000	15000000	10000000	14000000	4500000	8500000	3600000	68000	2400000	26000000	24000000	19000000	7600000	8800000	470000	5700000	3900000	10000000	11000000	5700000	9100000	370000	1500000	1900000	1900000	2600000	2000000	4800000	4400000	7600000	1000000	600000	3400000	36000	18000000	5000000	1500000	11000000	1900000	1400000
522.5	2200000	2200000	880000	1200000	0	3500000	3500000	2600000	570000	810000	15000000	9800000	13000000	4300000	8400000	3300000	58000	2400000	26000000	24000000	19000000	7700000	8300000	450000	5700000	3900000	9700000	12000000	5600000	8800000	370000	1400000	2000000	2000000	2500000	2200000	4600000	4300000	7600000	980000	580000	3300000	35000	18000000	4800000	1500000	11000000	1900000	1300000
523.5	2000000	2100000	810000	1200000	0	3400000	3500000	2500000	530000	820000	15000000	9600000	13000000	4100000	8300000	3000000	49000	2300000	25000000	24000000	18000000	7800000	7900000	420000	5700000	3900000	9300000	12000000	5400000	8500000	360000	1300000	2000000	2000000	2400000	2300000	4400000	4200000	7500000	940000	560000	3300000	33000	17000000	4600000	1500000	11000000	1900000	1200000
524.5	1900000	1900000	740000	1200000	0	3200000	3400000	2400000	490000	820000	15000000	9300000	13000000	3900000	8200000	2800000	42000	2300000	25000000	24000000	18000000	7900000	7500000	400000	5700000	3900000	9000000	12000000	5200000	8200000	360000	1200000	2000000	2000000	2300000	2500000	4300000	4000000	7400000	900000	540000	3200000	31000	17000000	4400000	1500000	10000000	1800000	1100000
525.5	1800000	1800000	680000	1200000	0	3100000	3400000	2400000	460000	830000	15000000	9100000	12000000	3800000	8000000	2500000	35000	2300000	24000000	24000000	18000000	7900000	7100000	380000	5700000	4000000	8700000	12000000	5000000	8000000	350000	1100000	2000000	2000000	2200000	2600000	4100000	3900000	7300000	860000	520000	3100000	30000	16000000	4200000	1500000	10000000	1800000	1100000
526.5	1600000	1700000	620000	1200000	0	3000000	3300000	2300000	420000	830000	15000000	8900000	12000000	3600000	7800000	2300000	30000	2200000	24000000	24000000	18000000	8000000	6700000	360000	5800000	4000000	8400000	12000000	4900000	7700000	350000	1100000	2000000	2000000	2200000	2800000	3900000	3800000	7200000	830000	510000	3000000	28000	16000000	4000000	1500000	9800000	1800000	1000000
527.5	1500000	1600000	560000	1100000	0	2900000	3300000	2200000	390000	840000	15000000	8700000	11000000	3400000	7600000	2000000	25000	2200000	24000000	24000000	18000000	8000000	6300000	340000	5800000	4000000	8100000	13000000	4700000	7400000	340000	1000000	2100000	2100000	2100000	2900000	3700000	3700000	7100000	800000	490000	3000000	27000	15000000	3800000	1400000	9500000	1800000	940000
528.5	1400000	1500000	510000	1100000	0	2800000	3200000	2100000	360000	840000	15000000	8500000	11000000	3300000	7400000	1800000	21000	2100000	23000000	23000000	18000000	8100000	6000000	320000	5900000	4000000	7800000	13000000	4600000	7100000	340000	940000	2100000	2100000	2000000	3100000	3600000	3600000	7000000	780000	480000	2900000	25000	14000000	3600000	1400000	9200000	1800000	880000
529.5	1300000	1400000	470000	1100000	0	2700000	3200000	2100000	330000	840000	15000000	8400000	11000000	3100000	7200000	1600000	18000	2100000	23000000	23000000	18000000	8100000	5600000	300000	5900000	4100000	7600000	13000000	4400000	6800000	340000	900000	2100000	2100000	2000000	3200000	3400000	3500000	6900000	750000	470000	2800000	24000	14000000	3400000	1400000	8900000	1800000	820000
530.5	1200000	1300000	420000	1100000	0	2600000	3100000	2000000	300000	840000	14000000	8200000	10000000	3000000	7000000	1400000	15000	2100000	22000000	23000000	18000000	8100000	5300000	290000	6000000	4100000	7300000	13000000	4300000	6600000	340000	870000	2100000	2100000	2000000	3300000	3300000	3300000	6800000	730000	460000	2700000	23000	13000000	3200000	1400000	8600000	1800000	760000
531.5	1100000	1200000	380000	1100000	0	2500000	3100000	1900000	270000	840000	14000000	8100000	10000000	2900000	6800000	1200000	13000	2000000	21000000	23000000	18000000	8100000	5000000	280000	6000000	4100000	7100000	14000000	4200000	6300000	330000	840000	2100000	2100000	1900000	3500000	3100000	3200000	6700000	710000	450000	2600000	21000	13000000	3000000	1400000	8300000	1800000	700000
532.5	1000000	1100000	350000	1100000	0	2400000	3100000	1900000	250000	830000	14000000	8000000	9800000	2800000	6500000	1100000	11000	2000000	21000000	23000000	18000000	8100000	4700000	260000	6100000	4100000	6800000	14000000	4100000	6000000	330000	830000	2000000	2000000	1900000	3600000	2900000	3100000	6600000	690000	440000	2500000	20000	12000000	2800000	1300000	8100000	1800000	650000
533.5	960000	1000000	310000	1100000	0	2300000	3000000	1800000	230000	830000	14000000	7900000	9500000	2700000	6300000	940000	8800	2000000	20000000	23000000	18000000	8000000	4400000	250000	6200000	4100000	6600000	14000000	4000000	5700000	330000	820000	2000000	2000000	1900000	3600000	2800000	3000000	6500000	680000	430000	2400000	19000	12000000	2700000	1300000	7800000	1800000	600000
534.5	900000	970000	280000	1100000	0	2200000	3000000	1700000	210000	820000	14000000	7800000	9300000	2600000	6000000	820000	7400	1900000	20000000	23000000	18000000	8000000	4200000	240000	6300000	4200000	6400000	14000000	3900000	5500000	330000	820000	2000000	2000000	1800000	3700000	2600000	2800000	6400000	660000	420000	2300000	18000	12000000	2500000	1300000	7500000	1800000	560000
535.5	840000	910000	250000	1100000	0	2100000	2900000	1600000	190000	820000	14000000	7700000	9100000	2500000	5800000	710000	6100	1900000	19000000	23000000	18000000	7900000	3900000	230000	6300000	4200000	6200000	14000000	3800000	5200000	330000	830000	2000000	2000000	1800000	3800000	2500000	2700000	6300000	650000	420000	2100000	17000	11000000	2300000	1200000	7300000	1800000	510000
536.5	790000	850000	230000	1100000	0	2100000	2900000	1600000	170000	810000	14000000	7600000	8800000	2400000	5500000	620000	5100	1900000	18000000	23000000	18000000	7800000	3700000	230000	6400000	4200000	6000000	14000000	3700000	5000000	330000	840000	2000000	2000000	1800000	3800000	2300000	2600000	6200000	640000	410000	2000000	16000	11000000	2200000	1200000	7000000	1900000	470000
537.5	740000	800000	200000	1100000	0	2000000	2900000	1500000	150000	800000	13000000	7600000	8600000	2300000	5300000	540000	4200	1800000	18000000	23000000	17000000	7700000	3500000	220000	6500000	4200000	5800000	14000000	3600000	4700000	330000	870000	1900000	1900000	1800000	3800000	2200000	2500000	6000000	630000	410000	1900000	15000	10000000	2000000	1200000	6800000	1900000	430000
538.5	690000	750000	180000	1100000	0	1900000	2800000	1400000	130000	790000	13000000	7500000	8400000	2200000	5000000	470000	3500	1800000	17000000	23000000	17000000	7600000	3300000	210000	6600000	4200000	5600000	15000000	3500000	4500000	340000	900000	1900000	1900000	1800000	3700000	2000000	2300000	5900000	630000	410000	1800000	14000	10000000	1900000	1200000	6500000	1900000	400000
539.5	650000	710000	160000	1100000	0	1900000	2800000	1400000	120000	780000	13000000	7500000	8200000	2200000	4800000	410000	2900	1800000	17000000	23000000	17000000	7400000	3100000	200000	6600000	4200000	5500000	15000000	3400000	4300000	340000	930000	1800000	1800000	1800000	3700000	1900000	2200000	5800000	620000	410000	1700000	13000	9700000	1700000	1100000	6300000	1900000	360000
540.5	620000	670000	150000	1100000	0	1800000	2800000	1300000	110000	770000	13000000	7400000	8100000	2100000	4500000	360000	2400	1800000	16000000	23000000	17000000	7300000	2900000	200000	6700000	4200000	5300000	15000000	3400000	4100000	340000	970000	1800000	1800000	1800000	3600000	1800000	2100000	5700000	620000	410000	1600000	12000	9400000	1600000	1100000	6000000	1900000	330000
541.5	590000	640000	130000	1100000	0	1800000	2700000	1200000	95000	750000	13000000	7400000	7900000	2000000	4200000	320000	2000	1800000	15000000	24000000	17000000	7100000	2700000	190000	6700000	4200000	5200000	15000000	3300000	3900000	340000	1000000	1800000	1800000	1800000	3500000	1700000	2000000	5500000	620000	410000	1500000	11000	9100000	1500000	1100000	5800000	2000000	300000
542.5	560000	600000	120000	1000000	0	1800000	2700000	1100000	84000	740000	13000000	7300000	7800000	2000000	4000000	290000	1600	1800000	15000000	24000000	17000000	6900000	2600000	190000	6800000	4200000	5000000	15000000	3200000	3700000	350000	1100000	1700000	1700000	1800000	3400000	1500000	1900000	5400000	620000	410000	1400000	10000	8800000	1300000	1000000	5600000	2000000	280000
543.5	530000	580000	100000	1000000	0	1700000	2600000	1100000	74000	720000	13000000	7300000	7600000	1900000	3800000	260000	1300	1700000	14000000	24000000	17000000	6700000	2500000	180000	6800000	4100000	4900000	15000000	3200000	3500000	350000	1100000	1600000	1600000	1800000	3300000	1400000	1800000	5300000	610000	410000	1300000	9600	8600000	1200000	1000000	5400000	2000000	250000
544.5	510000	550000	91000	1000000	0	1700000	2600000	1000000	65000	700000	13000000	7300000	7500000	1900000	3500000	230000	1100	1700000	14000000	24000000	17000000	6600000	2300000	180000	6800000	4100000	4800000	15000000	3100000	3300000	360000	1200000	1600000	1600000	1900000	3100000	1300000	1700000	5100000	610000	410000	1200000	8900	8400000	1100000	970000	5200000	2100000	230000
545.5	490000	530000	80000	1000000	0	1700000	2600000	950000	57000	690000	12000000	7200000	7400000	1800000	3300000	210000	910	1700000	13000000	24000000	17000000	6400000	2200000	170000	6800000	4100000	4600000	15000000	3100000	3200000	360000	1200000	1500000	1500000	1900000	3000000	1200000	1600000	5000000	620000	420000	1100000	8300	8200000	1000000	930000	5000000	2100000	210000
546.5	470000	510000	71000	1000000	0	1600000	2500000	890000	50000	670000	12000000	7200000	7300000	1800000	3100000	200000	740	1700000	12000000	24000000	17000000	6200000	2100000	170000	6800000	4000000	4500000	15000000	3100000	3000000	370000	1300000	1500000	1500000	1900000	2800000	1100000	1500000	4900000	620000	420000	1000000	7700	8000000	920000	900000	4800000	2100000	190000
547.5	460000	490000	63000	1000000	0	1600000	2500000	830000	44000	650000	12000000	7200000	7200000	1700000	2900000	190000	610	1700000	12000000	24000000	17000000	6000000	2100000	170000	6800000	4000000	4400000	15000000	3000000	2900000	370000	1300000	1400000	1400000	1900000	2600000	1100000	1400000	4700000	620000	430000	910000	7100	7900000	830000	870000	4600000	2200000	170000
548.5	450000	470000	56000	1000000	0	1600000	2500000	780000	38000	630000	12000000	7100000	7100000	1700000	2700000	180000	500	1700000	11000000	24000000	17000000	5800000	2000000	170000	6800000	3900000	4300000	14000000	3000000	2700000	380000	1400000	1300000	1300000	2000000	2500000	970000	1300000	4600000	620000	430000	830000	6600	7700000	750000	830000	4400000	2200000	150000
549.5	430000	460000	49000	1100000	0	1600000	2400000	720000	33000	610000	12000000	7100000	7000000	1600000	2500000	170000	410	1700000	11000000	24000000	17000000	5700000	2000000	160000	6700000	3900000	4200000	14000000	3000000	2600000	380000	1400000	1300000	1300000	2000000	2300000	910000	1200000	4500000	630000	440000	750000	6100	7600000	670000	800000	4300000	2200000	140000
550.5	430000	440000	43000	1100000	0	1600000	2400000	670000	28000	590000	12000000	7000000	6900000	1600000	2300000	160000	330	1700000	10000000	24000000	17000000	5500000	1900000	160000	6700000	3800000	4100000	14000000	2900000	2500000	390000	1500000	1200000	1200000	2000000	2100000	840000	1100000	4300000	630000	450000	680000	5600	7500000	600000	770000	4100000	2300000	120000
551.5	420000	430000	38000	1100000	0	1600000	2400000	620000	24000	570000	12000000	7000000	6900000	1600000	2100000	160000	280	1700000	9800000	25000000	17000000	5400000	1900000	160000	6600000	3700000	4000000	14000000	2900000	2400000	400000	1500000	1200000	1200000	2100000	2000000	790000	1000000	4200000	640000	460000	610000	5200	7500000	540000	740000	3900000	2300000	110000
552.5	410000	420000	33000	1100000	0	1600000	2300000	570000	21000	550000	12000000	7000000	6800000	1600000	1900000	160000	230	1700000	9300000	25000000	16000000	5300000	1900000	160000	6500000	3600000	3900000	14000000	2900000	2300000	410000	1500000	1100000	1100000	2100000	1800000	750000	940000	4100000	640000	470000	550000	4800	7400000	480000	700000	3800000	2400000	100000
553.5	410000	410000	29000	1100000	0	1600000	2300000	520000	18000	520000	12000000	6900000	6800000	1500000	1800000	160000	190	1600000	8900000	25000000	16000000	5100000	1900000	160000	6300000	3500000	3800000	14000000	2900000	2200000	410000	1500000	1000000	1000000	2100000	1600000	710000	860000	3900000	640000	480000	490000	4400	7400000	430000	670000	3700000	2400000	90000
554.5	400000	410000	26000	1100000	0	1600000	2300000	480000	15000	500000	12000000	6900000	6700000	1500000	1700000	160000	160	1600000	8400000	25000000	16000000	5000000	1900000	160000	6200000	3500000	3700000	13000000	2900000	2200000	420000	1500000	980000	980000	2200000	1500000	680000	790000	3800000	650000	490000	440000	4000	7400000	380000	640000	3500000	2400000	80000
555.5	400000	400000	23000	1100000	0	1600000	2200000	440000	13000	480000	12000000	6800000	6700000	1500000	1500000	160000	130	1600000	8000000	24000000	16000000	5000000	2000000	160000	6000000	3400000	3600000	13000000	2900000	2100000	430000	1500000	920000	920000	2200000	1400000	660000	730000	3700000	650000	500000	390000	3700	7400000	340000	610000	3400000	2500000	71000
556.5	400000	400000	20000	1100000	0	1500000	2200000	400000	11000	460000	11000000	6700000	6600000	1500000	1400000	170000	110	1600000	7600000	24000000	16000000	4900000	2000000	160000	5900000	3200000	3500000	13000000	2900000	2100000	440000	1500000	860000	860000	2300000	1200000	650000	670000	3500000	660000	510000	340000	3400	7400000	300000	580000	3300000	2500000	64000
557.5	400000	390000	17000	1100000	0	1500000	2200000	360000	9100	440000	11000000	6700000	6600000	1400000	1300000	180000	92	1600000	7300000	24000000	16000000	4800000	2100000	160000	5700000	3100000	3500000	13000000	2900000	2000000	450000	1500000	810000	810000	2300000	1100000	640000	610000	3400000	660000	530000	300000	3100	7400000	260000	550000	3100000	2600000	57000
558.5	410000	390000	15000	1100000	0	1500000	2100000	330000	7700	410000	11000000	6600000	6500000	1400000	1200000	180000	75	1600000	6900000	24000000	16000000	4800000	2100000	160000	5400000	3000000	3400000	13000000	2900000	2000000	460000	1500000	760000	760000	2400000	1100000	650000	560000	3300000	670000	540000	270000	2800	7400000	230000	530000	3000000	2600000	50000
559.5	410000	390000	13000	1100000	0	1500000	2100000	300000	6400	390000	11000000	6500000	6500000	1400000	1100000	200000	67	1600000	6600000	25000000	16000000	4700000	2200000	160000	5200000	2900000	3300000	12000000	2900000	1900000	470000	1500000	710000	710000	2400000	980000	660000	510000	3200000	670000	560000	230000	2600	7500000	200000	500000	2900000	2700000	44000
560.5	420000	380000	12000	1100000	0	1500000	2100000	270000	5300	370000	11000000	6500000	6500000	1400000	990000	210000	58	1600000	6300000	25000000	16000000	4700000	2300000	160000	5000000	2800000	3200000	12000000	2900000	1900000	480000	1400000	670000	670000	2500000	920000	680000	470000	3000000	670000	570000	200000	2400	7500000	170000	470000	2800000	2700000	39000
561.5	420000	380000	10000	1100000	0	1500000	2000000	240000	4400	350000	11000000	6400000	6400000	1400000	910000	220000	50	1600000	6000000	25000000	16000000	4700000	2500000	170000	4700000	2700000	3200000	12000000	2900000	1900000	500000	1400000	620000	620000	2500000	880000	710000	420000	2900000	680000	590000	180000	2100	7600000	150000	450000	2700000	2800000	35000
562.5	430000	380000	8800	1100000	0	1500000	2000000	220000	3700	330000	11000000	6300000	6400000	1400000	840000	240000	42	1500000	5800000	25000000	16000000	4600000	2600000	170000	4500000	2500000	3100000	11000000	2900000	1900000	510000	1300000	580000	580000	2600000	850000	750000	380000	2800000	680000	610000	150000	2000	7700000	130000	420000	2600000	2800000	30000
563.5	440000	380000	7700	1100000	0	1500000	2000000	190000	3000	310000	11000000	6200000	6400000	1400000	770000	260000	42	1500000	5600000	25000000	15000000	4600000	2700000	170000	4200000	2400000	3100000	11000000	2900000	1900000	520000	1200000	540000	540000	2700000	830000	800000	350000	2700000	680000	620000	130000	1800	7800000	110000	400000	2500000	2800000	27000
564.5	460000	390000	6700	1100000	0	1500000	2000000	170000	2500	290000	11000000	6100000	6400000	1400000	710000	290000	42	1500000	5300000	25000000	15000000	4600000	2900000	170000	4000000	2300000	3100000	11000000	2900000	1900000	530000	1200000	510000	510000	2700000	830000	860000	310000	2600000	680000	640000	110000	1600	7900000	98000	380000	2500000	2900000	24000
565.5	470000	390000	5800	1000000	0	1400000	1900000	150000	2000	270000	11000000	6000000	6300000	1400000	660000	320000	25	1500000	5100000	25000000	15000000	4600000	3100000	180000	3700000	2100000	3000000	11000000	2900000	1800000	550000	1100000	480000	480000	2800000	840000	930000	280000	2500000	680000	660000	98000	1500	8000000	85000	360000	2400000	2900000	21000
566.5	490000	390000	5000	1000000	0	1400000	1900000	140000	1700	260000	11000000	5900000	6300000	1300000	610000	350000	17	1500000	5000000	25000000	15000000	4700000	3300000	180000	3400000	2000000	3000000	10000000	2900000	1800000	560000	1000000	450000	450000	2900000	860000	1000000	260000	2300000	680000	680000	84000	1300	8100000	73000	330000	2300000	3000000	18000
567.5	500000	400000	4400	1000000	0	1400000	1900000	120000	1300	240000	11000000	5800000	6300000	1300000	570000	390000	17	1400000	4800000	25000000	15000000	4700000	3500000	180000	3200000	1900000	3000000	10000000	2900000	1800000	570000	940000	420000	420000	3000000	890000	1100000	230000	2200000	680000	700000	72000	1200	8300000	63000	320000	2200000	3000000	16000
568.5	520000	400000	3800	1000000	0	1400000	1900000	110000	1100	220000	11000000	5700000	6300000	1300000	530000	430000	17	1400000	4600000	25000000	15000000	4700000	3700000	190000	2900000	1800000	3000000	9700000	2900000	1800000	590000	860000	390000	390000	3000000	930000	1200000	210000	2100000	680000	720000	61000	1100	8400000	54000	300000	2200000	3000000	14000
569.5	550000	410000	3300	1000000	0	1300000	1800000	95000	870	210000	10000000	5600000	6300000	1300000	500000	480000	17	1400000	4500000	25000000	15000000	4700000	3900000	190000	2700000	1700000	3000000	9400000	3000000	1800000	600000	780000	370000	370000	3100000	980000	1300000	180000	2000000	680000	740000	52000	980	8600000	46000	280000	2100000	3100000	12000
570.5	570000	410000	2900	1000000	0	1300000	1800000	83000	700	190000	10000000	5500000	6200000	1300000	470000	530000	25	1300000	4400000	25000000	15000000	4700000	4200000	200000	2400000	1500000	3000000	9100000	3000000	1800000	620000	700000	350000	350000	3200000	1000000	1400000	170000	1900000	680000	760000	44000	880	8800000	39000	260000	2100000	3100000	10000
571.5	600000	420000	2500	1000000	0	1300000	1800000	73000	560	180000	10000000	5500000	6200000	1300000	440000	590000	25	1300000	4300000	25000000	15000000	4800000	4500000	200000	2200000	1400000	3000000	8800000	3000000	1800000	630000	630000	330000	330000	3300000	1100000	1500000	150000	1800000	670000	790000	37000	800	8900000	33000	250000	2000000	3100000	9000
572.5	620000	420000	2200	1000000	0	1200000	1800000	64000	450	160000	10000000	5400000	6200000	1300000	420000	650000	25	1300000	4200000	25000000	15000000	4800000	4700000	210000	2000000	1300000	3000000	8500000	3000000	1900000	650000	560000	310000	310000	3400000	1200000	1600000	130000	1800000	670000	810000	31000	720	9100000	28000	230000	2000000	3100000	7800
573.5	660000	430000	1900	990000	0	1200000	1700000	56000	360	150000	10000000	5300000	6200000	1300000	400000	720000	25	1200000	4100000	25000000	14000000	4800000	5000000	220000	1800000	1200000	3000000	8200000	3100000	1900000	670000	490000	290000	290000	3500000	1200000	1700000	120000	1700000	660000	830000	26000	650	9300000	24000	220000	1900000	3100000	6700
574.5	690000	440000	1600	980000	0	1100000	1700000	48000	280	140000	10000000	5200000	6100000	1300000	380000	790000	25	1200000	4000000	25000000	14000000	4800000	5300000	230000	1600000	1100000	3100000	7900000	3100000	1900000	680000	430000	280000	280000	3500000	1300000	1800000	100000	1600000	660000	860000	22000	580	9500000	20000	200000	1900000	3200000	5800
575.5	730000	450000	1400	970000	0	1100000	1700000	42000	220	130000	9900000	5100000	6100000	1300000	370000	870000	25	1200000	4000000	25000000	14000000	4900000	5700000	230000	1400000	1000000	3100000	7600000	3100000	1900000	700000	370000	260000	260000	3600000	1400000	2000000	92000	1500000	650000	880000	18000	520	9700000	17000	190000	1800000	3200000	5000
576.5	770000	460000	1200	960000	0	1100000	1700000	36000	180	110000	9800000	5000000	6100000	1300000	360000	950000	25	1100000	3900000	25000000	14000000	4900000	6000000	240000	1200000	920000	3200000	7300000	3200000	1900000	710000	320000	250000	250000	3700000	1500000	2100000	82000	1400000	640000	910000	15000	470	9900000	15000	180000	1800000	3200000	4300
577.5	810000	470000	1000	950000	0	1000000	1700000	31000	140	100000	9600000	4900000	6000000	1300000	350000	1000000	25	1100000	3900000	24000000	14000000	4900000	6300000	250000	1100000	840000	3200000	7000000	3200000	1900000	730000	270000	240000	240000	3800000	1600000	2200000	72000	1300000	630000	930000	13000	420	10000000	12000	170000	1800000	3200000	3700
578.5	860000	480000	900	930000	0	980000	1700000	27000	110	95000	9500000	4900000	6000000	1300000	340000	1100000	33	1100000	3800000	24000000	14000000	5000000	6700000	260000	960000	760000	3300000	6700000	3200000	1900000	740000	230000	230000	230000	3900000	1700000	2300000	64000	1300000	620000	960000	10000	380	10000000	10000	160000	1700000	3100000	3100
579.5	910000	490000	780	920000	0	940000	1600000	23000	80	86000	9400000	4800000	6000000	1300000	340000	1200000	33	1000000	3800000	24000000	14000000	5000000	7000000	270000	830000	680000	3300000	6400000	3300000	1900000	760000	190000	220000	220000	4000000	1800000	2500000	56000	1200000	610000	980000	8700	340	11000000	8800	150000	1700000	3100000	2700
580.5	960000	500000	680	900000	0	890000	1600000	20000	65	78000	9300000	4700000	5900000	1400000	340000	1300000	33	990000	3800000	24000000	14000000	5100000	7300000	290000	720000	610000	3400000	6100000	3300000	1900000	780000	160000	210000	210000	4100000	1900000	2600000	49000	1100000	600000	1000000	7200	300	11000000	7400	140000	1700000	3100000	2300
581.5	1000000	520000	580	890000	0	850000	1600000	17000	50	70000	9200000	4700000	5900000	1400000	340000	1400000	33	950000	3800000	24000000	14000000	5100000	7700000	300000	620000	550000	3400000	5900000	3400000	1900000	790000	130000	200000	200000	4200000	2000000	2700000	43000	1100000	590000	1000000	6000	270	11000000	6200	130000	1600000	3100000	1900
582.5	1100000	530000	500	870000	0	800000	1600000	14000	40	63000	9100000	4600000	5800000	1400000	340000	1500000	42	910000	3800000	24000000	13000000	5100000	8000000	310000	530000	490000	3500000	5600000	3400000	1900000	810000	110000	200000	200000	4300000	2000000	2800000	38000	1000000	580000	1100000	5000	240	11000000	5200	130000	1600000	3000000	1600
583.5	1100000	540000	430	850000	0	760000	1600000	12000	30	57000	8900000	4600000	5800000	1400000	340000	1600000	42	870000	3800000	23000000	13000000	5200000	8300000	330000	460000	430000	3500000	5300000	3500000	1900000	820000	85000	190000	190000	4400000	2100000	2900000	33000	940000	560000	1100000	4100	210	12000000	4400	120000	1600000	3000000	1400
584.5	1200000	560000	370	840000	0	720000	1600000	10000	20	51000	8800000	4500000	5800000	1400000	350000	1700000	50	830000	3800000	23000000	13000000	5200000	8700000	350000	390000	380000	3600000	5100000	3600000	1900000	830000	68000	180000	180000	4500000	2200000	3000000	29000	890000	550000	1100000	3400	190	12000000	3700	110000	1500000	3000000	1200
585.5	1300000	570000	320	820000	0	670000	1600000	8700	15	46000	8700000	4500000	5700000	1400000	350000	1800000	50	790000	3900000	23000000	13000000	5200000	9000000	360000	330000	340000	3600000	4800000	3600000	1900000	850000	54000	180000	180000	4600000	2300000	3000000	26000	830000	540000	1100000	2900	170	12000000	3100	110000	1500000	2900000	1000
586.5	1400000	590000	280	800000	0	630000	1500000	7400	15	41000	8500000	4500000	5600000	1400000	360000	1800000	58	760000	3900000	23000000	13000000	5300000	9200000	390000	280000	300000	3700000	4600000	3700000	1900000	860000	43000	170000	170000	4700000	2300000	3100000	22000	780000	520000	1200000	2400	150	13000000	2600	100000	1500000	2900000	840
587.5	1400000	610000	240	790000	0	590000	1500000	6200	10	36000	8400000	4500000	5600000	1400000	370000	1900000	67	720000	3900000	22000000	13000000	5300000	9500000	410000	240000	260000	3700000	4300000	3800000	1800000	870000	33000	170000	170000	4700000	2400000	3100000	19000	730000	510000	1200000	2000	130	13000000	2200	95000	1500000	2800000	710
588.5	1500000	620000	200	770000	0	550000	1500000	5200	5	32000	8200000	4400000	5500000	1400000	380000	2000000	75	680000	4000000	22000000	13000000	5400000	9700000	430000	200000	230000	3700000	4100000	3900000	1800000	890000	26000	160000	160000	4800000	2400000	3200000	17000	680000	490000	1200000	1700	120	13000000	1800	90000	1500000	2700000	600
589.5	1600000	640000	170	750000	0	510000	1500000	4300	5	29000	8100000	4400000	5500000	1400000	400000	2000000	83	640000	4000000	22000000	13000000	5400000	9900000	460000	170000	200000	3700000	3900000	4000000	1800000	900000	20000	160000	160000	4900000	2500000	3200000	15000	640000	470000	1200000	1500	110	13000000	1600	86000	1400000	2600000	500
590.5	1700000	660000	150	730000	0	480000	1500000	3600	0	25000	7900000	4500000	5400000	1400000	410000	2000000	92	600000	4100000	22000000	13000000	5400000	10000000	490000	140000	170000	3700000	3600000	4100000	1800000	910000	15000	150000	150000	5000000	2500000	3200000	13000	600000	460000	1300000	1300	90	14000000	1300	82000	1400000	2600000	420
591.5	1800000	670000	130	720000	0	440000	1500000	3000	0	23000	7800000	4500000	5300000	1400000	430000	2100000	110	570000	4100000	21000000	12000000	5500000	10000000	520000	120000	150000	3700000	3400000	4200000	1800000	920000	11000	150000	150000	5100000	2500000	3100000	11000	560000	440000	1300000	1100	80	14000000	1100	78000	1400000	2500000	350
592.5	1900000	690000	110	710000	0	410000	1500000	2500	0	20000	7600000	4500000	5200000	1400000	450000	2100000	130	530000	4200000	21000000	12000000	5500000	10000000	550000	98000	130000	3700000	3200000	4300000	1800000	920000	8400	140000	140000	5100000	2500000	3100000	9600	520000	430000	1300000	950	70	14000000	930	74000	1400000	2400000	290
593.5	1900000	710000	95	700000	0	380000	1500000	2100	0	17000	7500000	4500000	5200000	1400000	470000	2100000	140	500000	4300000	20000000	12000000	5500000	10000000	590000	82000	110000	3600000	3000000	4400000	1800000	930000	6200	140000	140000	5200000	2500000	3100000	8300	480000	410000	1300000	840	65	14000000	780	70000	1400000	2300000	240
594.5	2000000	730000	80	690000	0	350000	1500000	1700	0	15000	7300000	4500000	5100000	1400000	490000	2100000	160	470000	4300000	20000000	12000000	5600000	10000000	630000	69000	93000	3600000	2800000	4500000	1700000	940000	4500	130000	130000	5200000	2500000	3000000	7200	450000	390000	1400000	750	55	15000000	660	67000	1400000	2200000	200
595.5	2100000	750000	70	680000	0	320000	1400000	1400	0	13000	7200000	4600000	5000000	1500000	510000	2100000	180	440000	4400000	20000000	12000000	5600000	10000000	670000	59000	79000	3500000	2700000	4700000	1700000	940000	3300	130000	130000	5300000	2500000	2900000	6200	420000	380000	1400000	670	50	15000000	550	64000	1300000	2100000	170
596.5	2200000	770000	60	680000	0	290000	1400000	1200	0	12000	7000000	4600000	4900000	1500000	540000	2000000	220	400000	4500000	19000000	12000000	5700000	10000000	710000	51000	67000	3500000	2500000	4800000	1700000	950000	2400	130000	130000	5300000	2400000	2800000	5300	390000	360000	1400000	610	45	15000000	460	61000	1300000	2000000	140
597.5	2300000	790000	50	690000	0	270000	1400000	960	0	10000	6900000	4700000	4800000	1500000	570000	2000000	250	380000	4600000	19000000	12000000	5700000	10000000	760000	45000	56000	3400000	2300000	4900000	1700000	950000	1700	120000	120000	5400000	2400000	2700000	4600	360000	340000	1400000	550	35	15000000	390	58000	1300000	1900000	110
598.5	2400000	820000	45	700000	0	250000	1400000	780	0	8900	6700000	4700000	4700000	1500000	600000	2000000	290	350000	4700000	19000000	12000000	5700000	10000000	810000	41000	48000	3300000	2200000	5000000	1600000	950000	1200	120000	120000	5400000	2300000	2600000	4000	330000	330000	1500000	510	35	15000000	330	56000	1300000	1800000	90
599.5	2400000	840000	40	720000	0	230000	1400000	640	0	7700	6600000	4800000	4600000	1500000	630000	1900000	340	320000	4800000	18000000	12000000	5800000	9800000	870000	38000	40000	3100000	2000000	5200000	1600000	950000	830	120000	120000	5400000	2300000	2500000	3400	310000	310000	1500000	470	30	16000000	270	53000	1300000	1700000	75
600.5	2500000	860000	35	750000	0	210000	1400000	520	0	6700	6400000	4900000	4500000	1500000	660000	1900000	400	290000	4900000	18000000	12000000	5800000	9600000	930000	37000	33000	3000000	1900000	5300000	1600000	950000	580	110000	110000	5500000	2200000	2400000	2900	280000	300000	1500000	440	25	16000000	230	51000	1300000	1600000	65
601.5	2600000	880000	30	790000	0	190000	1400000	420	0	5800	6300000	4900000	4400000	1500000	690000	1800000	470	270000	5100000	17000000	12000000	5800000	9300000	990000	37000	28000	2900000	1700000	5500000	1500000	950000	400	110000	110000	5500000	2100000	2200000	2500	260000	280000	1500000	410	20	16000000	200	49000	1300000	1500000	50
602.5	2600000	900000	25	840000	0	170000	1400000	350	0	5000	6100000	5000000	4300000	1500000	720000	1700000	550	250000	5200000	17000000	11000000	5800000	9000000	1100000	39000	23000	2700000	1600000	5600000	1500000	940000	270	110000	110000	5500000	2000000	2100000	2100	240000	270000	1500000	390	20	16000000	160	47000	1300000	1400000	40
603.5	2700000	930000	20	900000	0	160000	1400000	280	0	4300	6000000	5100000	4200000	1500000	760000	1700000	640	230000	5300000	16000000	11000000	5900000	8600000	1100000	42000	19000	2600000	1500000	5700000	1500000	940000	180	100000	100000	5500000	1900000	1900000	1800	220000	250000	1500000	370	15	16000000	130	45000	1300000	1300000	35
604.5	2700000	950000	20	960000	0	150000	1400000	230	0	3700	5800000	5200000	4100000	1500000	800000	1600000	760	210000	5400000	16000000	11000000	5900000	8200000	1200000	47000	16000	2400000	1400000	5900000	1400000	930000	120	100000	100000	5500000	1800000	1800000	1600	210000	240000	1600000	350	15	16000000	110	43000	1300000	1200000	30
605.5	2700000	970000	15	1000000	0	130000	1300000	180	0	3100	5700000	5300000	4000000	1500000	830000	1500000	890	190000	5600000	15000000	11000000	5900000	7800000	1300000	54000	13000	2300000	1300000	6000000	1400000	920000	80	98000	98000	5500000	1700000	1700000	1300	190000	230000	1600000	330	15	15000000	95	41000	1300000	1100000	25
606.5	2700000	990000	15	1100000	0	120000	1300000	150	0	2700	5500000	5300000	3900000	1500000	870000	1400000	1100	170000	5700000	15000000	11000000	6000000	7400000	1300000	62000	11000	2100000	1200000	6100000	1400000	910000	50	95000	95000	5400000	1600000	1500000	1100	180000	210000	1600000	320	10	15000000	80	40000	1200000	1100000	20
607.5	2700000	1000000	10	1200000	0	110000	1300000	120	0	2300	5400000	5400000	3800000	1500000	910000	1400000	1300	150000	5800000	15000000	11000000	6000000	6900000	1400000	72000	8800	2000000	1100000	6200000	1300000	900000	35	92000	92000	5400000	1500000	1400000	970	160000	200000	1600000	300	10	15000000	65	38000	1200000	970000	15
608.5	2700000	1000000	10	1300000	0	110000	1300000	95	0	2000	5200000	5500000	3700000	1500000	950000	1300000	1500	140000	6000000	14000000	11000000	6000000	6400000	1500000	85000	7200	1800000	1000000	6400000	1300000	890000	20	89000	89000	5400000	1400000	1300000	830	150000	190000	1600000	290	10	15000000	55	36000	1200000	900000	10
609.5	2700000	1100000	10	1300000	0	100000	1300000	75	0	1700	5100000	5600000	3600000	1500000	990000	1200000	1800	120000	6100000	14000000	11000000	6000000	6000000	1500000	100000	5800	1700000	940000	6500000	1300000	880000	15	87000	87000	5400000	1300000	1100000	700	140000	180000	1600000	280	5	15000000	40	35000	1200000	820000	10
610.5	2600000	1100000	5	1400000	0	95000	1300000	60	0	1400	4900000	5600000	3500000	1500000	1000000	1200000	2100	110000	6300000	13000000	11000000	6000000	5500000	1600000	120000	4700	1500000	870000	6600000	1200000	860000	10	84000	84000	5300000	1100000	1000000	600	120000	170000	1600000	260	5	14000000	35	33000	1200000	750000	10
611.5	2600000	1100000	5	1400000	0	90000	1300000	45	0	1200	4800000	5700000	3400000	1500000	1100000	1100000	2500	99000	6400000	13000000	11000000	6000000	5100000	1700000	140000	3800	1400000	810000	6600000	1200000	850000	5	81000	81000	5300000	1000000	910000	510	110000	150000	1600000	250	5	14000000	30	32000	1200000	680000	5
612.5	2500000	1100000	5	1400000	0	86000	1200000	40	0	1000	4600000	5800000	3300000	1500000	1100000	1000000	3000	88000	6600000	12000000	11000000	6100000	4600000	1700000	160000	3100	1200000	750000	6700000	1200000	830000	0	79000	79000	5300000	950000	810000	430	110000	140000	1600000	240	0	14000000	25	31000	1200000	620000	5
613.5	2500000	1200000	0	1400000	0	83000	1200000	30	0	850	4500000	5800000	3200000	1500000	1200000	990000	3500	78000	6700000	12000000	11000000	6100000	4200000	1800000	190000	2500	1100000	700000	6800000	1100000	810000	0	76000	76000	5200000	860000	710000	370	96000	130000	1600000	230	0	13000000	20	29000	1200000	570000	0
614.5	2400000	1200000	0	1400000	0	82000	1200000	25	0	710	4400000	5900000	3100000	1500000	1200000	940000	4200	69000	6900000	11000000	10000000	6100000	3800000	1800000	220000	2000	980000	650000	6800000	1100000	790000	0	74000	74000	5200000	770000	620000	310	88000	130000	1600000	220	0	13000000	15	28000	1200000	510000	0
615.5	2300000	1200000	0	1400000	0	81000	1200000	20	0	600	4200000	5900000	3000000	1500000	1200000	890000	5000	61000	7000000	11000000	10000000	6100000	3400000	1900000	260000	1600	870000	610000	6900000	1000000	770000	0	72000	72000	5200000	680000	540000	260	81000	120000	1600000	210	0	12000000	15	27000	1200000	460000	0
616.5	2200000	1200000	0	1300000	0	80000	1200000	15	0	500	4100000	5900000	2900000	1500000	1300000	850000	5900	54000	7200000	11000000	10000000	6100000	3000000	1900000	300000	1300	760000	570000	6900000	1000000	750000	0	69000	69000	5100000	610000	470000	220	74000	110000	1600000	200	0	12000000	10	26000	1200000	420000	0
617.5	2100000	1200000	0	1200000	0	81000	1100000	10	0	420	4000000	6000000	2800000	1500000	1300000	820000	7000	47000	7300000	10000000	10000000	6100000	2700000	2000000	350000	1000	670000	530000	6900000	970000	730000	0	67000	67000	5100000	540000	400000	180	68000	100000	1600000	200	0	12000000	10	25000	1200000	380000	0
618.5	2000000	1300000	0	1100000	0	82000	1100000	10	0	350	3800000	6000000	2700000	1500000	1400000	790000	8300	41000	7400000	9800000	10000000	6100000	2300000	2000000	400000	790	580000	500000	6900000	930000	710000	0	65000	65000	5100000	470000	340000	160	62000	93000	1600000	190	0	11000000	10	24000	1300000	340000	0
619.5	1900000	1300000	0	1000000	0	84000	1100000	5	0	290	3700000	6000000	2600000	1500000	1400000	760000	9800	36000	7600000	9400000	10000000	6100000	2000000	2000000	460000	630	500000	480000	6900000	900000	680000	0	63000	63000	5100000	410000	290000	130	56000	87000	1500000	180	0	11000000	5	22000	1300000	310000	0
620.5	1700000	1300000	0	940000	0	87000	1100000	5	0	240	3600000	6000000	2500000	1500000	1400000	730000	12000	31000	7700000	9000000	9900000	6100000	1800000	2000000	520000	490	430000	460000	6800000	860000	660000	0	61000	61000	5000000	360000	250000	110	51000	80000	1500000	170	0	10000000	5	21000	1300000	280000	0
621.5	1600000	1300000	0	840000	0	91000	1100000	0	0	200	3400000	5900000	2400000	1400000	1400000	710000	14000	27000	7800000	8700000	9900000	6000000	1500000	2000000	590000	390	370000	440000	6700000	830000	640000	0	59000	59000	5000000	310000	210000	92	47000	74000	1500000	160	0	9800000	0	21000	1300000	250000	0
622.5	1500000	1300000	0	750000	0	95000	1000000	0	0	170	3300000	5900000	2300000	1400000	1500000	690000	16000	23000	7900000	8300000	9800000	6000000	1300000	2000000	660000	310	310000	420000	6700000	790000	610000	0	57000	57000	5000000	260000	170000	83	43000	68000	1500000	160	0	9400000	0	20000	1300000	220000	0
623.5	1400000	1400000	0	650000	0	100000	1000000	0	0	140	3200000	5800000	2200000	1400000	1500000	680000	19000	20000	8000000	8000000	9700000	6000000	1100000	2000000	750000	240	260000	410000	6600000	760000	590000	0	55000	55000	5000000	230000	140000	67	39000	63000	1500000	150	0	9000000	0	19000	1300000	200000	0
624.5	1300000	1400000	0	570000	0	110000	980000	0	0	120	3100000	5800000	2100000	1400000	1500000	670000	23000	17000	8100000	7600000	9600000	6000000	940000	2000000	830000	180	220000	400000	6500000	730000	570000	0	53000	53000	5100000	190000	120000	58	36000	58000	1400000	140	0	8700000	0	18000	1300000	180000	0
625.5	1200000	1400000	0	490000	0	110000	950000	0	0	110	2900000	5700000	2000000	1400000	1500000	660000	27000	15000	8200000	7300000	9500000	5900000	790000	2000000	920000	140	180000	400000	6300000	700000	540000	0	52000	52000	5100000	160000	94000	50	32000	53000	1400000	140	0	8300000	0	17000	1300000	160000	0
626.5	1100000	1400000	0	430000	0	120000	930000	0	0	110	2800000	5600000	1900000	1400000	1600000	650000	31000	13000	8300000	7000000	9400000	5900000	660000	1900000	1000000	120	150000	400000	6200000	660000	520000	0	50000	50000	5100000	140000	76000	42	30000	49000	1400000	130	0	8000000	0	16000	1300000	150000	0
627.5	1000000	1400000	0	370000	0	130000	900000	0	0	120	2700000	5500000	1900000	1400000	1600000	640000	37000	11000	8400000	6700000	9300000	5900000	550000	1900000	1100000	92	130000	400000	6000000	630000	490000	0	48000	48000	5200000	110000	61000	33	27000	45000	1300000	120	0	7700000	0	16000	1300000	130000	0
628.5	920000	1400000	0	330000	0	140000	870000	0	0	150	2600000	5400000	1800000	1400000	1600000	630000	43000	9100	8400000	6400000	9300000	5800000	450000	1900000	1200000	67	110000	400000	5900000	610000	470000	0	47000	47000	5200000	94000	49000	25	25000	41000	1300000	120	0	7400000	0	15000	1300000	120000	0
629.5	840000	1500000	0	290000	0	150000	840000	0	0	220	2500000	5300000	1700000	1400000	1600000	630000	50000	7700	8400000	6100000	9200000	5800000	370000	1800000	1300000	50	91000	410000	5700000	580000	450000	0	45000	45000	5300000	77000	39000	25	22000	38000	1300000	110	0	7200000	0	14000	1300000	110000	0
630.5	770000	1500000	0	260000	0	160000	810000	0	0	330	2400000	5100000	1600000	1300000	1600000	630000	58000	6500	8500000	5800000	9100000	5700000	300000	1800000	1500000	42	77000	410000	5500000	550000	420000	0	43000	43000	5300000	63000	31000	17	20000	35000	1200000	100	0	6900000	0	13000	1300000	100000	0
631.5	710000	1500000	0	240000	0	170000	780000	0	0	530	2300000	5000000	1500000	1300000	1600000	620000	68000	5500	8500000	5600000	9000000	5700000	240000	1700000	1600000	33	67000	420000	5300000	520000	400000	0	42000	42000	5400000	52000	24000	17	19000	32000	1200000	95	0	6700000	0	13000	1300000	91000	0
632.5	660000	1500000	0	220000	0	190000	750000	0	0	850	2200000	4800000	1500000	1300000	1600000	620000	78000	4600	8500000	5300000	8900000	5600000	190000	1700000	1700000	25	58000	430000	5100000	500000	380000	0	41000	41000	5500000	42000	18000	17	17000	29000	1200000	90	0	6500000	0	12000	1300000	83000	0
633.5	610000	1500000	0	200000	0	200000	710000	0	0	1400	2100000	4600000	1400000	1300000	1500000	620000	91000	3800	8500000	5100000	8800000	5600000	150000	1700000	1800000	17	52000	450000	4900000	470000	360000	0	39000	39000	5500000	34000	14000	8.3	16000	27000	1100000	85	0	6300000	0	12000	1300000	75000	0
634.5	570000	1500000	0	190000	0	220000	680000	0	0	2200	2000000	4500000	1300000	1300000	1500000	620000	100000	3200	8400000	4800000	8700000	5500000	120000	1600000	1900000	17	48000	460000	4700000	450000	330000	0	38000	38000	5600000	27000	11000	8.3	14000	24000	1100000	80	0	6100000	0	11000	1300000	69000	0
635.5	540000	1500000	0	180000	0	230000	650000	0	0	3400	1900000	4300000	1300000	1300000	1500000	620000	120000	2600	8400000	4600000	8600000	5500000	96000	1600000	2000000	8.3	45000	480000	4400000	430000	310000	0	37000	37000	5700000	22000	8200	0	13000	22000	1100000	75	0	6000000	0	10000	1300000	63000	0
636.5	510000	1500000	0	180000	0	250000	620000	0	0	5300	1800000	4100000	1200000	1300000	1500000	620000	140000	2200	8300000	4400000	8500000	5400000	75000	1600000	2100000	0	43000	500000	4200000	400000	290000	0	36000	36000	5800000	17000	6200	0	12000	20000	1000000	70	0	5800000	0	9900	1300000	57000	0
637.5	490000	1500000	0	170000	0	270000	590000	0	0	8100	1700000	3900000	1200000	1200000	1500000	620000	160000	1800	8200000	4200000	8400000	5300000	58000	1500000	2200000	0	43000	520000	4000000	380000	280000	0	34000	34000	5900000	14000	4600	0	11000	18000	990000	65	0	5700000	0	9400	1300000	52000	0
638.5	470000	1500000	0	170000	0	290000	560000	0	0	12000	1600000	3700000	1100000	1200000	1400000	620000	180000	1500	8100000	4000000	8300000	5200000	45000	1500000	2300000	0	43000	540000	3800000	360000	260000	0	33000	33000	5900000	11000	3400	0	11000	17000	950000	65	0	5600000	0	9000	1300000	47000	0
639.5	460000	1500000	0	170000	0	310000	530000	0	0	18000	1600000	3500000	1100000	1200000	1400000	610000	200000	1200	8000000	3800000	8200000	5200000	34000	1500000	2400000	0	44000	570000	3600000	340000	240000	0	32000	32000	6000000	8300	2500	0	10000	15000	920000	60	0	5400000	0	8500	1300000	43000	0
640.5	460000	1500000	0	170000	0	340000	510000	0	0	26000	1500000	3300000	1000000	1200000	1300000	610000	230000	980	7900000	3700000	8100000	5100000	26000	1400000	2400000	0	46000	590000	3400000	320000	220000	0	31000	31000	6100000	6400	1800	0	9600	14000	880000	55	0	5300000	0	8100	1300000	39000	0
641.5	450000	1500000	0	170000	0	360000	480000	0	0	36000	1400000	3100000	980000	1200000	1300000	610000	260000	790	7800000	3500000	8000000	5000000	20000	1400000	2500000	0	49000	620000	3200000	310000	210000	0	30000	30000	6100000	5000	1300	0	9300	13000	850000	50	0	5200000	0	7700	1300000	35000	0
642.5	450000	1500000	0	170000	0	380000	450000	0	0	51000	1300000	2900000	940000	1200000	1300000	610000	290000	640	7700000	3300000	7900000	4900000	15000	1400000	2500000	0	52000	640000	3000000	290000	190000	0	29000	29000	6200000	3800	960	0	9300	12000	810000	50	0	5100000	0	7300	1300000	32000	0
643.5	450000	1500000	0	170000	0	410000	430000	0	0	70000	1300000	2700000	900000	1200000	1200000	610000	320000	520	7500000	3200000	7700000	4800000	11000	1400000	2500000	0	56000	670000	2800000	270000	180000	0	29000	29000	6200000	2900	680	0	9400	11000	780000	45	0	5000000	0	6900	1300000	29000	0
644.5	460000	1500000	0	170000	0	440000	400000	0	0	95000	1200000	2500000	860000	1100000	1200000	610000	360000	410	7300000	3100000	7600000	4700000	8100	1400000	2600000	0	61000	700000	2600000	260000	160000	0	28000	28000	6200000	2200	480	0	9600	9600	740000	40	0	4900000	0	6500	1300000	26000	0
645.5	460000	1500000	0	170000	0	470000	380000	0	0	130000	1100000	2300000	830000	1100000	1100000	600000	400000	330	7200000	2900000	7500000	4700000	6000	1300000	2600000	0	65000	730000	2400000	240000	150000	0	27000	27000	6200000	1700	340	0	10000	8700	710000	40	0	4800000	0	6200	1200000	24000	0
646.5	470000	1500000	0	170000	0	490000	350000	0	0	160000	1100000	2200000	800000	1100000	1100000	600000	440000	260	7000000	2800000	7400000	4600000	4400	1300000	2500000	0	71000	750000	2200000	230000	140000	0	26000	26000	6200000	1200	240	0	11000	7900	680000	35	0	4700000	0	5900	1200000	21000	0
647.5	480000	1500000	0	180000	0	520000	330000	0	0	210000	1000000	2000000	770000	1100000	1000000	600000	490000	210	6800000	2700000	7300000	4500000	3200	1300000	2500000	0	77000	780000	2100000	220000	130000	0	25000	25000	6200000	930	160	0	12000	7200	650000	35	0	4600000	0	5600	1200000	19000	0
648.5	480000	1500000	0	180000	0	550000	310000	0	0	270000	990000	1800000	740000	1100000	960000	590000	530000	170	6600000	2600000	7200000	4400000	2300	1300000	2500000	0	83000	810000	1900000	200000	120000	0	25000	25000	6200000	690	110	0	13000	6600	620000	30	0	4500000	0	5300	1200000	17000	0
649.5	490000	1500000	0	190000	0	580000	290000	0	0	330000	940000	1700000	720000	1100000	910000	590000	580000	130	6400000	2500000	7100000	4300000	1600	1300000	2400000	0	91000	840000	1800000	190000	110000	0	24000	24000	6100000	510	75	0	15000	6000	590000	30	0	4400000	0	5000	1200000	16000	0
650.5	510000	1400000	0	190000	0	610000	270000	0	0	410000	890000	1500000	700000	1100000	860000	580000	640000	100	6200000	2400000	6900000	4200000	1200	1300000	2300000	0	98000	870000	1700000	180000	96000	0	24000	24000	6100000	370	50	0	17000	5400	560000	25	0	4300000	0	4700	1100000	14000	0
651.5	520000	1400000	0	200000	0	640000	250000	0	0	490000	850000	1400000	680000	1000000	810000	580000	690000	80	6000000	2400000	6800000	4100000	840	1300000	2300000	0	110000	890000	1500000	170000	88000	0	23000	23000	6000000	270	35	0	19000	4900	530000	25	0	4200000	0	4400	1100000	13000	0
652.5	530000	1400000	0	210000	0	670000	240000	0	0	590000	820000	1300000	660000	1000000	760000	570000	740000	60	5800000	2300000	6700000	4000000	590	1300000	2200000	0	120000	920000	1400000	160000	80000	0	22000	22000	5900000	200	20	0	22000	4500	510000	20	0	4100000	0	4200	1100000	11000	0
653.5	540000	1400000	0	220000	0	700000	220000	0	0	680000	780000	1200000	650000	1000000	710000	570000	800000	50	5600000	2200000	6600000	3900000	420	1200000	2100000	0	130000	940000	1300000	150000	72000	0	22000	22000	5800000	140	15	0	26000	4100	480000	20	0	4000000	0	4000	1100000	10000	0
654.5	550000	1400000	0	220000	0	720000	210000	0	0	790000	750000	1000000	630000	1000000	660000	560000	850000	40	5400000	2100000	6500000	3800000	300	1200000	2000000	0	140000	970000	1200000	140000	65000	0	22000	22000	5600000	100	10	0	30000	3700	460000	20	0	3900000	0	3700	1000000	8900	0
655.5	570000	1400000	0	230000	0	740000	190000	0	0	890000	720000	950000	630000	1000000	610000	560000	910000	30	5200000	2100000	6400000	3700000	210	1200000	1900000	0	150000	990000	1200000	130000	59000	0	21000	21000	5500000	75	5	0	34000	3400	430000	15	0	3800000	0	3500	1000000	7900	0
656.5	580000	1300000	0	240000	0	770000	180000	0	0	990000	690000	860000	620000	990000	570000	550000	960000	20	5100000	2000000	6200000	3600000	150	1200000	1800000	0	160000	1000000	1100000	130000	53000	0	21000	21000	5300000	50	0	0	40000	3100	410000	15	0	3700000	0	3300	980000	7000	0
657.5	590000	1300000	0	250000	0	790000	170000	0	0	1100000	670000	770000	610000	980000	520000	540000	1000000	15	4900000	2000000	6100000	3500000	110	1200000	1600000	0	170000	1000000	1000000	120000	48000	0	20000	20000	5200000	35	0	0	46000	2800	390000	15	0	3600000	0	3100	950000	6200	0
658.5	610000	1300000	0	260000	0	800000	160000	0	0	1200000	650000	700000	610000	970000	480000	530000	1100000	15	4700000	1900000	6000000	3400000	85	1200000	1500000	0	190000	1000000	950000	110000	43000	0	20000	20000	5000000	25	0	0	53000	2500	370000	15	0	3500000	0	3000	920000	5500	0
659.5	620000	1300000	0	270000	0	820000	150000	0	0	1300000	630000	630000	610000	960000	440000	530000	1100000	10	4500000	1900000	5900000	3300000	70	1200000	1400000	0	200000	1100000	890000	100000	38000	0	20000	20000	4800000	20	0	0	61000	2300	350000	10	0	3400000	0	2800	880000	4900	0
660.5	640000	1200000	0	280000	0	830000	140000	0	0	1300000	620000	580000	610000	950000	410000	520000	1200000	10	4400000	1900000	5800000	3200000	55	1200000	1300000	0	220000	1100000	840000	97000	34000	0	19000	19000	4600000	10	0	0	70000	2100	330000	10	0	3300000	0	2600	850000	4300	0
661.5	650000	1200000	0	290000	0	830000	130000	0	0	1400000	610000	520000	620000	940000	370000	510000	1200000	5	4200000	1800000	5700000	3100000	50	1200000	1200000	0	230000	1100000	800000	92000	31000	0	19000	19000	4400000	10	0	0	81000	1900	310000	10	0	3200000	0	2500	820000	3800	0
662.5	670000	1200000	0	300000	0	840000	120000	0	0	1400000	600000	480000	630000	930000	340000	500000	1200000	0	4100000	1800000	5500000	3000000	55	1200000	1100000	0	250000	1100000	760000	86000	27000	0	19000	19000	4200000	5	0	0	92000	1700	290000	10	0	3100000	0	2300	780000	3300	0
663.5	680000	1200000	0	310000	0	830000	110000	0	0	1400000	590000	440000	630000	920000	310000	490000	1300000	0	3900000	1800000	5400000	2900000	55	1200000	970000	0	270000	1100000	720000	81000	24000	0	19000	19000	4000000	0	0	0	110000	1600	280000	10	0	3000000	0	2200	750000	2900	0
664.5	690000	1100000	0	320000	0	830000	110000	0	0	1400000	590000	410000	650000	920000	280000	480000	1300000	0	3800000	1700000	5300000	2800000	60	1100000	870000	0	290000	1100000	690000	76000	22000	0	18000	18000	3800000	0	0	0	120000	1400	260000	5	0	2900000	0	2100	720000	2600	0
665.5	710000	1100000	0	330000	0	820000	100000	0	0	1300000	590000	380000	660000	910000	250000	470000	1300000	0	3700000	1700000	5200000	2700000	65	1100000	780000	0	310000	1100000	670000	71000	19000	0	18000	18000	3600000	0	0	0	140000	1300	250000	5	0	2800000	0	2000	680000	2200	0
666.5	720000	1100000	0	340000	0	810000	95000	0	0	1300000	590000	360000	680000	900000	230000	460000	1300000	0	3600000	1700000	5100000	2700000	80	1100000	690000	0	330000	1100000	640000	67000	17000	0	18000	18000	3500000	0	0	0	150000	1200	230000	5	0	2700000	0	1800	650000	1900	0
667.5	740000	1100000	0	350000	0	790000	89000	0	0	1200000	590000	340000	700000	890000	200000	450000	1300000	0	3400000	1700000	5000000	2600000	95	1100000	610000	0	350000	1100000	620000	63000	15000	0	18000	18000	3300000	0	0	0	170000	1100	220000	5	0	2600000	0	1700	610000	1700	0
668.5	760000	1000000	0	360000	0	770000	84000	0	0	1100000	590000	330000	720000	890000	180000	440000	1300000	0	3400000	1700000	4900000	2500000	120	1100000	530000	0	370000	1100000	600000	59000	13000	0	18000	18000	3100000	0	0	0	190000	1000	210000	0	0	2500000	0	1600	580000	1500	0
669.5	770000	1000000	0	370000	0	750000	79000	0	0	1000000	600000	320000	740000	880000	170000	430000	1300000	0	3300000	1700000	4800000	2400000	140	1100000	460000	0	390000	1100000	590000	55000	12000	0	18000	18000	2900000	0	0	0	220000	920	190000	0	0	2400000	0	1500	550000	1300	0
670.5	790000	980000	0	370000	0	720000	75000	0	0	920000	610000	310000	770000	880000	150000	420000	1300000	0	3200000	1700000	4700000	2300000	170	1100000	400000	0	410000	1100000	570000	52000	10000	0	17000	17000	2800000	0	0	0	240000	840	180000	0	0	2300000	0	1400	510000	1100	0
671.5	800000	960000	0	380000	0	690000	71000	0	0	820000	620000	310000	790000	870000	140000	410000	1300000	0	3100000	1600000	4600000	2200000	200	1100000	350000	0	430000	1100000	560000	49000	8900	0	17000	17000	2700000	0	0	0	270000	770	170000	0	0	2200000	0	1300	480000	960	0
672.5	820000	930000	0	390000	0	660000	67000	0	0	720000	630000	310000	820000	870000	130000	400000	1300000	0	3000000	1600000	4500000	2100000	240	1000000	300000	0	460000	1100000	550000	46000	7800	0	17000	17000	2500000	0	0	0	290000	710	160000	0	0	2200000	0	1300	450000	830	0
673.5	830000	910000	0	390000	0	620000	64000	0	0	620000	650000	310000	860000	860000	120000	380000	1200000	0	3000000	1600000	4400000	2100000	290	1000000	250000	0	480000	1100000	540000	43000	6800	0	17000	17000	2400000	0	0	0	320000	650	150000	0	0	2100000	0	1200	420000	710	0
674.5	850000	880000	0	400000	0	590000	60000	0	0	530000	660000	310000	890000	860000	110000	370000	1200000	0	2900000	1600000	4300000	2000000	340	1000000	210000	0	500000	1100000	530000	40000	5900	0	17000	17000	2300000	0	0	0	350000	590	140000	0	0	2000000	0	1100	390000	610	0
675.5	860000	860000	0	400000	0	550000	58000	0	0	450000	680000	320000	930000	860000	110000	360000	1200000	0	2900000	1600000	4200000	1900000	410	990000	180000	0	520000	1100000	520000	38000	5200	0	17000	17000	2200000	0	0	0	390000	550	130000	0	0	1900000	0	1000	370000	530	0
676.5	880000	840000	0	400000	0	510000	55000	0	0	370000	700000	320000	970000	860000	110000	350000	1100000	0	2800000	1600000	4100000	1800000	490	970000	150000	0	540000	1000000	510000	36000	4500	0	17000	17000	2100000	0	0	0	420000	500	120000	0	0	1800000	0	980	340000	450	0
677.5	890000	820000	0	400000	0	470000	53000	0	0	310000	720000	330000	1000000	860000	110000	340000	1100000	0	2800000	1600000	4000000	1800000	590	950000	130000	0	560000	1000000	510000	33000	3900	0	17000	17000	2100000	0	0	0	450000	460	110000	0	0	1800000	0	920	310000	390	0
678.5	910000	800000	0	410000	0	440000	50000	0	0	250000	750000	340000	1100000	860000	110000	330000	1000000	0	2800000	1600000	3900000	1700000	710	930000	100000	0	580000	1000000	500000	31000	3400	0	17000	17000	2000000	0	0	0	490000	420	110000	0	0	1700000	0	860	290000	330	0
679.5	920000	780000	0	410000	0	400000	48000	0	0	200000	770000	350000	1100000	860000	120000	310000	960000	0	2800000	1600000	3800000	1600000	850	910000	85000	0	590000	990000	490000	30000	2900	0	17000	17000	2000000	0	0	0	520000	390	98000	0	0	1600000	0	810	270000	280	0
680.5	940000	760000	0	400000	0	360000	46000	0	0	160000	800000	360000	1200000	860000	130000	300000	910000	0	2700000	1600000	3700000	1600000	1000	890000	70000	0	610000	980000	490000	28000	2500	0	17000	17000	2000000	0	0	0	560000	360	92000	0	0	1600000	0	760	240000	240	0
681.5	950000	740000	0	400000	0	330000	45000	0	0	120000	830000	370000	1200000	870000	140000	290000	850000	0	2700000	1600000	3600000	1500000	1200	870000	57000	0	620000	960000	480000	26000	2200	0	17000	17000	2000000	0	0	0	590000	330	85000	0	0	1500000	0	710	220000	200	0
682.5	970000	720000	0	400000	0	290000	43000	0	0	93000	860000	380000	1300000	870000	160000	280000	790000	0	2700000	1600000	3600000	1400000	1400	840000	46000	0	630000	930000	480000	25000	1900	0	17000	17000	2000000	0	0	0	630000	310	79000	0	0	1500000	0	670	200000	170	0
683.5	980000	710000	0	390000	0	260000	42000	0	0	71000	890000	390000	1300000	880000	180000	270000	740000	0	2700000	1600000	3500000	1400000	1700	820000	37000	0	640000	910000	470000	23000	1600	0	17000	17000	2000000	0	0	0	660000	280	74000	0	0	1400000	0	630	190000	150	0
684.5	990000	700000	0	390000	0	230000	41000	0	0	53000	920000	400000	1400000	880000	210000	260000	680000	0	2700000	1600000	3400000	1300000	2100	800000	30000	0	650000	890000	470000	22000	1400	0	17000	17000	2000000	0	0	0	700000	260	68000	0	0	1400000	0	590	170000	130	0
685.5	1000000	680000	0	380000	0	200000	40000	0	0	39000	960000	420000	1400000	890000	240000	250000	630000	0	2600000	1600000	3300000	1300000	2500	770000	24000	0	650000	870000	460000	20000	1200	0	17000	17000	2000000	0	0	0	730000	240	63000	0	0	1300000	0	550	150000	110	0
686.5	1000000	670000	0	370000	0	180000	39000	0	0	29000	990000	430000	1500000	900000	280000	230000	570000	0	2600000	1600000	3300000	1200000	2900	750000	19000	0	660000	850000	460000	19000	1000	0	17000	17000	2000000	0	0	0	760000	220	59000	0	0	1300000	0	510	140000	90	0
687.5	1000000	660000	0	370000	0	150000	38000	0	0	21000	1000000	440000	1500000	910000	330000	220000	520000	0	2600000	1600000	3200000	1200000	3500	730000	15000	0	660000	830000	450000	18000	850	0	17000	17000	2000000	0	0	0	790000	210	54000	0	0	1200000	0	480	120000	75	0
688.5	1000000	650000	0	360000	0	130000	37000	0	0	15000	1100000	450000	1600000	920000	380000	210000	470000	0	2600000	1600000	3100000	1100000	4200	700000	12000	0	650000	800000	450000	17000	730	0	17000	17000	2000000	0	0	0	810000	190	50000	0	0	1200000	0	450	110000	60	0
689.5	1100000	650000	0	350000	0	110000	36000	0	0	10000	1100000	460000	1700000	940000	430000	200000	420000	0	2600000	1600000	3100000	1100000	5000	680000	9500	0	650000	780000	440000	16000	620	0	17000	17000	2100000	0	0	0	830000	180	47000	0	0	1200000	0	420	100000	50	0
690.5	1100000	640000	0	340000	0	94000	36000	0	0	7200	1200000	480000	1700000	950000	490000	190000	380000	0	2600000	1600000	3000000	1000000	5900	650000	7600	0	640000	760000	440000	15000	530	0	17000	17000	2100000	0	0	0	850000	170	43000	0	0	1100000	0	400	89000	45	0
691.5	1100000	640000	0	330000	0	79000	35000	0	0	4900	1200000	490000	1800000	970000	560000	180000	340000	0	2600000	1600000	2900000	980000	7000	630000	6100	0	630000	740000	440000	14000	440	0	17000	17000	2100000	0	0	0	870000	160	40000	0	0	1100000	0	370	79000	35	0
692.5	1100000	630000	0	310000	0	66000	35000	0	0	3300	1200000	500000	1900000	990000	630000	170000	300000	0	2500000	1600000	2900000	940000	8300	600000	5000	0	620000	720000	430000	13000	380	0	17000	17000	2100000	0	0	0	880000	140	37000	0	0	1100000	0	350	71000	30	0
693.5	1100000	630000	0	300000	0	55000	34000	0	0	2200	1300000	510000	1900000	1000000	710000	160000	270000	0	2500000	1600000	2800000	890000	9800	580000	4200	0	600000	700000	430000	13000	320	0	17000	17000	2200000	0	0	0	890000	130	34000	0	0	1100000	0	320	62000	25	0
694.5	1100000	630000	0	290000	0	45000	34000	0	0	1500	1300000	520000	2000000	1000000	800000	160000	230000	0	2500000	1600000	2800000	860000	12000	560000	3500	0	580000	680000	420000	12000	270	0	17000	17000	2200000	0	0	0	890000	130	31000	0	0	1000000	0	300	55000	20	0
695.5	1200000	630000	0	280000	0	37000	34000	0	0	970	1400000	530000	2000000	1100000	880000	150000	200000	0	2500000	1600000	2700000	820000	14000	530000	3100	0	570000	660000	420000	11000	230	0	18000	18000	2200000	0	0	0	890000	120	29000	0	0	1000000	0	280	48000	15	0
696.5	1500000	630000	0	270000	0	30000	34000	0	0	630	1400000	540000	2100000	1100000	970000	140000	180000	0	2500000	1700000	2700000	780000	16000	510000	2800	0	540000	640000	410000	11000	190	0	18000	18000	2200000	0	0	0	890000	110	27000	0	0	1000000	0	260	43000	15	0
697.5	3900000	630000	0	250000	0	24000	34000	0	0	410	1500000	540000	2200000	1100000	1100000	130000	150000	0	2500000	1700000	2600000	750000	19000	490000	2500	0	520000	620000	410000	10000	160	0	18000	18000	2200000	0	0	0	880000	100	24000	0	0	1000000	0	250	37000	10	0
698.5	21000000	630000	0	240000	0	19000	34000	0	0	260	1500000	550000	2200000	1100000	1100000	120000	130000	0	2500000	1700000	2600000	720000	22000	460000	2400	0	500000	600000	410000	9500	130	0	18000	18000	2100000	0	0	0	870000	95	23000	0	0	990000	0	240	32000	10	0
699.5	1100000	630000	0	230000	0	15000	34000	0	0	160	1600000	560000	2300000	1200000	1200000	110000	110000	0	2400000	1800000	2500000	680000	26000	440000	2300	0	470000	580000	400000	9000	110	0	18000	18000	2100000	0	0	0	850000	90	21000	0	0	980000	0	220	28000	10	0
700.5	1100000	630000	0	210000	0	12000	34000	0	0	100	1600000	560000	2300000	1200000	1300000	110000	98000	0	2400000	1800000	2500000	650000	31000	420000	2300	0	450000	560000	400000	8500	92	0	18000	18000	2100000	0	0	0	830000	80	19000	0	0	970000	0	210	24000	5	0
701.5	1100000	630000	0	200000	0	9300	34000	0	0	60	1600000	570000	2400000	1200000	1400000	100000	83000	0	2400000	1900000	2400000	630000	36000	400000	2300	0	420000	550000	390000	8100	75	0	18000	18000	2100000	0	0	0	810000	75	17000	0	0	970000	0	190	21000	5	0
702.5	1100000	640000	0	190000	0	7200	34000	0	0	35	1700000	570000	2400000	1300000	1500000	94000	70000	0	2400000	2000000	2400000	600000	42000	380000	2300	0	390000	530000	390000	7600	67	0	18000	18000	2000000	0	0	0	780000	75	16000	0	0	970000	0	180	18000	0	0
703.5	1100000	640000	0	180000	0	5500	34000	0	0	20	1700000	580000	2500000	1300000	1500000	88000	59000	0	2300000	2100000	2300000	570000	48000	350000	2400	0	370000	510000	390000	7200	50	0	18000	18000	2000000	0	0	0	750000	70	15000	0	0	970000	0	170	16000	0	0
704.5	1100000	640000	0	170000	0	4200	35000	0	0	15	1800000	580000	2500000	1400000	1600000	82000	49000	0	2300000	2200000	2300000	550000	56000	330000	2500	0	340000	500000	380000	6800	42	0	18000	18000	1900000	0	0	0	720000	65	13000	0	0	970000	0	160	13000	0	0
705.5	1100000	650000	5	150000	0	3200	35000	0	0	10	1800000	580000	2500000	1400000	1600000	77000	41000	0	2300000	2400000	2300000	520000	65000	320000	2500	0	310000	480000	380000	6500	33	0	18000	18000	1800000	0	0	0	690000	60	12000	0	0	970000	0	150	11000	0	0
706.5	1100000	650000	10	140000	0	2400	36000	0	0	0	1900000	580000	2600000	1500000	1700000	72000	34000	0	2300000	2600000	2200000	500000	75000	300000	2600	0	290000	470000	370000	6100	33	0	18000	18000	1800000	0	0	0	650000	55	11000	0	0	980000	0	150	9800	0	0
707.5	1100000	650000	15	130000	0	1800	36000	0	0	0	1900000	580000	2600000	1500000	1700000	67000	28000	0	2300000	2900000	2200000	480000	87000	280000	2700	0	260000	460000	370000	5800	25	0	18000	18000	1700000	0	0	0	620000	55	10000	0	0	980000	0	140	8300	0	0
708.5	1100000	660000	20	120000	0	1300	37000	0	0	0	2000000	580000	2600000	1500000	1700000	62000	23000	0	2200000	3200000	2200000	460000	100000	260000	2800	0	240000	450000	370000	5500	25	0	18000	18000	1600000	0	0	0	580000	50	9500	0	0	990000	0	130	7000	0	0
709.5	1100000	660000	25	110000	0	950	37000	0	0	0	2000000	580000	2600000	1600000	1700000	58000	19000	0	2200000	3600000	2100000	440000	110000	240000	2900	0	220000	430000	360000	5200	17	0	18000	18000	1500000	0	0	0	550000	50	8700	0	0	1000000	0	120	5900	0	0
710.5	1100000	660000	40	100000	0	690	38000	0	0	0	2000000	570000	2700000	1700000	1700000	54000	16000	0	2200000	4000000	2100000	420000	130000	230000	3000	0	190000	420000	360000	4900	17	0	18000	18000	1400000	0	0	0	510000	45	7900	0	0	1000000	0	120	5000	0	0
711.5	1100000	660000	55	95000	0	500	39000	0	0	0	2100000	570000	2700000	1700000	1600000	51000	13000	0	2200000	4600000	2100000	410000	150000	210000	3000	0	170000	410000	360000	4700	8.3	0	18000	18000	1300000	0	0	0	470000	45	7200	0	0	1000000	0	110	4200	0	0
712.5	1100000	660000	75	87000	0	360	40000	0	0	0	2100000	560000	2700000	1800000	1600000	47000	10000	0	2200000	5300000	2000000	390000	170000	200000	3100	0	160000	400000	350000	4500	8.3	0	18000	18000	1300000	0	0	0	440000	40	6600	0	0	1000000	0	100	3500	0	0
713.5	1100000	660000	110	79000	0	250	40000	0	0	0	2100000	560000	2700000	1800000	1500000	44000	8200	0	2100000	6100000	2000000	370000	200000	190000	3200	0	140000	390000	350000	4200	0	0	18000	18000	1200000	0	0	0	400000	40	6000	0	0	1000000	0	95	2900	0	0
714.5	1100000	660000	150	72000	0	180	41000	0	0	0	2100000	550000	2600000	1900000	1500000	42000	6600	0	2100000	7200000	2000000	360000	220000	170000	3300	0	120000	380000	350000	4000	0	0	18000	18000	1100000	0	0	0	370000	35	5500	0	0	1100000	0	90	2400	0	0
715.5	1000000	660000	210	65000	0	130	42000	0	0	0	2200000	540000	2600000	1900000	1400000	39000	5300	0	2100000	8400000	2000000	350000	250000	160000	3300	0	110000	370000	340000	3800	0	0	17000	17000	990000	0	0	0	330000	35	5000	0	0	1100000	0	85	2000	0	0
716.5	1000000	660000	290	59000	0	88	44000	0	0	0	2200000	540000	2600000	2000000	1300000	38000	4200	0	2100000	10000000	1900000	330000	280000	150000	3400	0	93000	370000	340000	3600	0	0	17000	17000	910000	0	0	0	300000	35	4500	0	0	1100000	0	80	1700	0	0
717.5	1000000	660000	400	53000	0	56	45000	0	0	0	2200000	530000	2600000	2100000	1200000	36000	3300	0	2100000	12000000	1900000	320000	320000	140000	3400	0	80000	360000	340000	3400	0	0	17000	17000	830000	0	0	0	270000	30	4100	0	0	1100000	0	75	1400	0	0
718.5	1000000	650000	540	48000	0	38	46000	0	0	0	2200000	520000	2500000	2100000	1100000	35000	2600	0	2100000	14000000	1900000	310000	360000	130000	3500	0	69000	350000	330000	3300	0	0	17000	17000	750000	0	0	0	240000	30	3800	0	0	1100000	0	75	1100	0	0
719.5	980000	650000	730	43000	0	25	48000	0	0	0	2200000	510000	2500000	2200000	1000000	34000	2000	0	2200000	17000000	1900000	300000	400000	120000	3500	0	60000	350000	330000	3100	0	0	17000	17000	680000	0	0	0	220000	30	3400	0	0	1200000	0	70	950	0	0
720.5	960000	640000	990	38000	0	19	49000	0	0	0	2200000	500000	2500000	2200000	940000	33000	1600	0	2200000	470000	1900000	290000	450000	110000	3500	0	51000	340000	330000	3000	0	0	17000	17000	610000	0	0	0	190000	25	3100	0	0	1200000	0	65	780	0	0
721.5	950000	640000	1300	34000	0	13	51000	0	0	0	2300000	490000	2400000	2300000	850000	33000	1200	0	2200000	430000	1800000	280000	500000	98000	3500	0	43000	330000	320000	2800	0	0	17000	17000	540000	0	0	0	170000	25	2800	0	0	1200000	0	65	640	0	0
722.5	930000	630000	1700	31000	0	6.3	52000	0	0	0	2300000	470000	2400000	2300000	760000	33000	960	0	2300000	410000	1800000	270000	550000	90000	3500	0	36000	330000	320000	2700	0	0	17000	17000	480000	0	0	0	150000	25	2600	0	0	1200000	0	60	530	0	0
723.5	910000	620000	2300	27000	0	0	54000	0	0	0	2300000	460000	2300000	2400000	680000	33000	740	0	2300000	380000	1800000	260000	610000	82000	3500	0	31000	320000	320000	2500	0	0	17000	17000	420000	0	0	0	130000	25	2300	0	0	1200000	0	60	430	0	0
724.5	890000	610000	3000	24000	0	0	56000	0	0	0	2300000	450000	2200000	2500000	600000	34000	570	0	2400000	350000	1800000	250000	680000	75000	3500	0	26000	320000	320000	2400	0	0	17000	17000	370000	0	0	0	120000	20	2100	0	0	1300000	0	55	360	0	0
725.5	860000	600000	3900	21000	0	0	58000	0	0	0	2200000	440000	2200000	2500000	530000	35000	430	0	2400000	320000	1800000	240000	750000	68000	3500	0	21000	320000	310000	2300	0	0	16000	16000	330000	0	0	0	100000	20	1900	0	0	1300000	0	55	290	0	0
726.5	840000	590000	5000	19000	0	0	60000	0	0	0	2200000	420000	2100000	2600000	460000	36000	330	0	2500000	300000	1800000	230000	820000	62000	3400	0	18000	310000	310000	2200	0	0	16000	16000	280000	0	0	0	87000	20	1700	0	0	1300000	0	50	250	0	0
727.5	820000	580000	6400	16000	0	0	63000	0	0	0	2200000	410000	2000000	2600000	400000	38000	250	0	2600000	270000	1800000	230000	900000	57000	3400	0	14000	310000	310000	2100	0	0	16000	16000	250000	0	0	0	75000	20	1600	0	0	1300000	0	50	210	0	0
728.5	800000	570000	8200	14000	0	0	65000	0	0	0	2200000	400000	2000000	2700000	350000	40000	190	0	2700000	250000	1800000	220000	980000	51000	3300	0	12000	310000	300000	2000	0	0	16000	16000	210000	0	0	0	64000	20	1400	0	0	1400000	0	50	180	0	0
729.5	780000	560000	10000	12000	0	0	68000	0	0	0	2200000	380000	1900000	2700000	300000	43000	140	0	2800000	230000	1800000	210000	1100000	46000	3300	0	9600	310000	300000	1900	0	0	16000	16000	180000	0	0	0	54000	20	1300	0	0	1400000	0	45	150	0	0
730.5	750000	540000	13000	11000	0	0	71000	0	0	0	2200000	370000	1800000	2700000	260000	46000	110	0	2900000	210000	1700000	210000	1100000	42000	3200	0	7700	310000	300000	1800	0	0	16000	16000	150000	0	0	0	46000	15	1200	0	0	1400000	0	45	130	0	0
731.5	730000	530000	16000	9400	0	0	74000	0	0	0	2100000	350000	1800000	2800000	220000	50000	83	0	3000000	190000	1700000	200000	1200000	38000	3100	0	6200	310000	300000	1700	0	0	15000	15000	130000	0	0	0	39000	15	1000	0	0	1400000	0	45	110	0	0
732.5	710000	520000	20000	8200	0	0	77000	0	0	0	2100000	340000	1700000	2800000	190000	54000	58	0	3100000	170000	1700000	190000	1300000	34000	3000	0	4900	300000	300000	1600	0	0	15000	15000	110000	0	0	0	33000	15	940	0	0	1500000	0	45	95	0	0
733.5	680000	500000	24000	7100	0	0	80000	0	0	0	2100000	330000	1600000	2800000	170000	59000	42	0	3300000	160000	1700000	190000	1400000	31000	3000	0	3900	300000	290000	1600	0	0	15000	15000	92000	0	0	0	27000	15	850	0	0	1500000	0	40	85	0	0
734.5	660000	490000	30000	6100	0	0	84000	0	0	0	2000000	310000	1600000	2900000	150000	64000	33	0	3400000	140000	1700000	180000	1500000	28000	2900	0	3100	300000	290000	1500	0	0	15000	15000	76000	0	0	0	23000	15	760	0	0	1500000	0	40	75	0	0
735.5	640000	470000	36000	5200	0	0	88000	0	0	0	2000000	300000	1500000	2900000	130000	71000	25	0	3500000	130000	1800000	180000	1600000	25000	2800	0	2400	310000	290000	1400	0	0	15000	15000	63000	0	0	0	19000	15	690	0	0	1500000	0	35	70	0	0
736.5	610000	460000	43000	4500	0	0	92000	0	0	0	2000000	280000	1500000	2900000	110000	77000	17	0	3600000	110000	1800000	180000	1700000	22000	2700	0	1900	310000	290000	1400	0	0	14000	14000	52000	0	0	0	15000	15	620	0	0	1600000	0	35	70	0	0
737.5	590000	440000	52000	3800	0	0	96000	0	0	0	1900000	270000	1400000	2900000	100000	85000	17	0	3700000	100000	1800000	170000	1800000	20000	2600	0	1500	310000	290000	1300	0	0	14000	14000	43000	0	0	0	13000	15	560	0	0	1600000	0	35	65	0	0
738.5	570000	430000	61000	3300	0	0	100000	0	0	0	1900000	260000	1300000	2900000	94000	93000	8.3	0	3800000	92000	1800000	170000	1900000	18000	2500	0	1100	310000	280000	1200	0	0	14000	14000	35000	0	0	0	10000	10	500	0	0	1600000	0	30	60	0	0
739.5	540000	410000	72000	2800	0	0	110000	0	0	0	1800000	250000	1300000	3000000	87000	100000	0	0	3900000	81000	1800000	160000	2000000	16000	2300	0	880	310000	280000	1200	0	0	14000	14000	28000	0	0	0	8400	10	450	0	0	1600000	0	30	60	0	0
740.5	520000	400000	85000	2400	0	0	110000	0	0	0	1800000	230000	1300000	3000000	82000	110000	0	0	3900000	72000	1800000	160000	2100000	14000	2200	0	670	320000	280000	1100	0	0	13000	13000	23000	0	0	0	6800	10	400	0	0	1700000	0	30	55	0	0
741.5	500000	380000	98000	2000	0	0	120000	0	0	0	1800000	220000	1200000	3000000	78000	120000	0	0	4000000	64000	1800000	160000	2200000	12000	2100	0	510	320000	280000	1100	0	0	13000	13000	18000	0	0	0	5500	10	360	0	0	1700000	0	30	50	0	0
742.5	480000	370000	110000	1700	0	0	120000	0	0	0	1700000	210000	1200000	2900000	75000	140000	0	0	4000000	56000	1800000	150000	2300000	11000	2000	0	380	320000	280000	1000	0	0	13000	13000	14000	0	0	0	4400	10	330	0	0	1700000	0	25	55	0	0
743.5	450000	350000	130000	1400	0	0	130000	0	0	0	1700000	200000	1100000	2900000	73000	150000	0	0	4000000	49000	1800000	150000	2400000	9600	1900	0	290	330000	280000	980	0	0	13000	13000	11000	0	0	0	3500	10	290	0	0	1700000	0	20	55	0	0
744.5	430000	340000	150000	1200	0	0	130000	0	0	0	1600000	190000	1100000	2900000	72000	170000	0	0	4000000	43000	1900000	150000	2500000	8500	1800	0	220	330000	280000	940	0	0	12000	12000	9000	0	0	0	2800	10	260	0	0	1700000	0	20	55	0	0
745.5	410000	320000	170000	990	0	0	140000	0	0	0	1600000	170000	1100000	2900000	71000	180000	0	0	4000000	38000	1900000	150000	2600000	7500	1700	0	160	340000	270000	890	0	0	12000	12000	7100	0	0	0	2200	10	230	0	0	1800000	0	20	55	0	0
746.5	390000	310000	190000	830	0	0	150000	0	0	0	1600000	160000	1000000	2900000	71000	200000	0	0	3900000	33000	1900000	140000	2600000	6600	1600	0	120	340000	270000	850	0	0	12000	12000	5500	0	0	0	1700	10	210	0	0	1800000	0	20	55	0	0
747.5	370000	290000	210000	690	0	0	150000	0	0	0	1500000	150000	1000000	2900000	71000	220000	0	0	3800000	29000	1900000	140000	2700000	5800	1500	0	85	350000	270000	810	0	0	12000	12000	4300	0	0	0	1400	10	190	0	0	1800000	0	20	60	0	0
748.5	350000	280000	230000	580	0	0	160000	0	0	0	1500000	140000	1000000	2800000	72000	250000	0	0	3700000	25000	2000000	140000	2700000	5000	1400	0	60	360000	270000	780	0	0	11000	11000	3300	0	0	0	1100	10	170	0	0	1800000	0	20	60	0	0
749.5	340000	270000	250000	480	0	0	170000	0	0	0	1500000	130000	980000	2800000	72000	280000	0	0	3600000	21000	2000000	140000	2800000	4400	1300	0	45	370000	270000	740	0	0	11000	11000	2500	0	0	0	820	10	150	0	0	1800000	0	20	60	0	0
750.5	320000	250000	270000	390	0	0	180000	0	0	0	1400000	130000	970000	2700000	73000	310000	0	0	3500000	18000	2100000	140000	2800000	3800	1200	0	30	370000	270000	710	0	0	11000	11000	1900	0	0	0	630	10	130	0	0	1900000	0	20	60	0	0
751.5	300000	240000	290000	330	0	0	190000	0	0	0	1400000	120000	960000	2700000	74000	340000	0	0	3300000	16000	2100000	140000	2800000	3300	1100	0	25	380000	270000	670	0	0	10000	10000	1500	0	0	0	480	10	120	0	0	1900000	0	15	65	0	0
752.5	280000	230000	310000	270	0	0	190000	0	0	0	1400000	110000	950000	2700000	75000	380000	0	0	3200000	13000	2100000	140000	2800000	2900	980	0	15	390000	270000	640	0	0	10000	10000	1100	0	0	0	370	5	110	0	0	1900000	0	15	65	0	0
753.5	270000	220000	330000	220	0	0	200000	0	0	0	1300000	100000	950000	2600000	76000	420000	0	0	3000000	11000	2200000	140000	2800000	2500	900	0	10	400000	270000	610	0	0	9900	9900	830	0	0	0	280	5	90	0	0	1900000	0	15	65	0	0
754.5	250000	200000	350000	180	0	0	210000	0	0	0	1300000	94000	950000	2600000	76000	470000	0	0	2800000	9600	2200000	130000	2800000	2200	820	0	10	410000	270000	580	0	0	9600	9600	610	0	0	0	210	5	80	0	0	1900000	0	15	65	0	0
755.5	240000	190000	370000	150	0	0	220000	0	0	0	1300000	87000	950000	2500000	77000	520000	0	0	2600000	8100	2300000	130000	2800000	1900	750	0	5	420000	270000	560	0	0	9400	9400	450	0	0	0	160	5	70	0	0	1900000	0	15	70	0	0
756.5	220000	180000	390000	120	0	0	230000	0	0	0	1300000	81000	950000	2400000	78000	580000	0	0	2400000	6900	2300000	130000	2700000	1600	680	0	0	430000	270000	530	0	0	9100	9100	330	0	0	0	120	5	65	0	0	1900000	0	15	70	0	0
757.5	210000	170000	400000	95	0	0	250000	0	0	0	1300000	75000	960000	2400000	79000	640000	0	0	2200000	5800	2400000	130000	2700000	1400	610	0	0	450000	270000	510	0	0	8800	8800	240	0	0	0	90	5	55	0	0	1900000	0	15	70	0	0
758.5	200000	160000	410000	80	0	0	260000	0	0	0	1300000	69000	970000	2300000	80000	710000	0	0	2000000	4800	2500000	140000	2600000	1200	560	0	0	460000	260000	480	0	0	8600	8600	180	0	0	0	65	5	50	0	0	1900000	0	10	75	0	0
759.5	180000	150000	420000	65	0	0	270000	0	0	0	1300000	64000	980000	2300000	81000	790000	0	0	1800000	4000	2500000	140000	2600000	1000	500	0	0	470000	260000	460	0	0	8300	8300	130	0	0	0	50	5	45	0	0	1900000	0	10	75	0	0
760.5	170000	140000	430000	50	0	0	280000	0	0	0	1300000	59000	990000	2200000	81000	870000	0	0	1600000	3300	2600000	140000	2500000	890	450	0	0	490000	260000	440	0	0	8000	8000	94	0	0	0	35	5	40	0	0	1900000	0	10	75	0	0
761.5	160000	130000	430000	40	0	0	290000	0	0	0	1300000	54000	1000000	2100000	82000	950000	0	0	1500000	2800	2700000	140000	2400000	760	400	0	0	500000	260000	420	0	0	7800	7800	69	0	0	0	25	5	35	0	0	1900000	0	10	80	0	0
762.5	150000	130000	430000	35	0	0	310000	0	0	0	1300000	49000	1000000	2100000	83000	1000000	0	0	1300000	2300	2800000	140000	2300000	650	360	0	0	520000	260000	400	0	0	7500	7500	50	0	0	0	20	5	30	0	0	1900000	0	10	80	0	0
763.5	140000	120000	430000	25	0	0	320000	0	0	0	1300000	45000	1000000	2000000	83000	1100000	0	0	1200000	1900	2900000	140000	2300000	550	320	0	0	530000	260000	380	0	0	7300	7300	31	0	0	0	15	0	25	0	0	1900000	0	10	85	0	0
764.5	130000	110000	420000	20	0	0	330000	0	0	0	1300000	41000	1100000	1900000	84000	1200000	0	0	1000000	1500	3000000	140000	2200000	470	280	0	0	550000	260000	360	0	0	7000	7000	25	0	0	0	10	0	25	0	0	1900000	0	10	85	0	0
765.5	120000	100000	410000	15	0	0	350000	0	0	0	1300000	38000	1100000	1800000	84000	1300000	0	0	880000	1300	3100000	150000	2100000	400	250	0	0	560000	260000	340	0	0	6800	6800	19	0	0	0	5	0	20	0	0	1900000	0	10	85	0	0
766.5	110000	96000	400000	15	0	0	360000	0	0	0	1400000	34000	1100000	1800000	85000	1400000	0	0	770000	1000	3200000	150000	2000000	340	220	0	0	580000	260000	330	0	0	6500	6500	13	0	0	0	5	0	20	0	0	1800000	0	10	90	0	0
767.5	100000	90000	390000	10	0	0	370000	0	0	0	1400000	31000	1100000	1700000	85000	1500000	0	0	660000	820	3300000	160000	1900000	290	200	0	0	600000	270000	310	0	0	6300	6300	6.3	0	0	0	0	0	15	0	0	1800000	0	10	90	0	0
768.5	95000	84000	370000	10	0	0	390000	0	0	0	1400000	29000	1200000	1600000	86000	1600000	0	0	570000	670	3400000	160000	1700000	240	170	0	0	620000	270000	290	0	0	6100	6100	0	0	0	0	0	0	15	0	0	1800000	0	5	95	0	0
769.5	88000	79000	350000	5	0	0	400000	0	0	0	1400000	26000	1200000	1600000	86000	1700000	0	0	490000	540	3600000	170000	1600000	210	150	0	0	640000	270000	280	0	0	5800	5800	0	0	0	0	0	0	10	0	0	1800000	0	5	95	0	0
770.5	81000	73000	330000	5	0	0	420000	0	0	0	1500000	23000	1200000	1500000	86000	1800000	0	0	420000	430	3700000	170000	1500000	170	130	0	0	660000	270000	270	0	0	5600	5600	0	0	0	0	0	0	10	0	0	1700000	0	5	100	0	0
771.5	75000	68000	310000	0	0	0	430000	0	0	0	1500000	21000	1300000	1400000	87000	1800000	0	0	360000	340	3800000	180000	1400000	150	110	0	0	680000	270000	250	0	0	5400	5400	0	0	0	0	0	0	10	0	0	1700000	0	5	110	0	0
772.5	69000	64000	290000	0	0	0	450000	0	0	0	1500000	19000	1300000	1400000	87000	1900000	0	0	300000	270	4000000	190000	1300000	120	95	0	0	700000	270000	240	0	0	5200	5200	0	0	0	0	0	0	10	0	0	1700000	0	5	110	0	0
773.5	63000	59000	270000	0	0	0	460000	0	0	0	1600000	17000	1300000	1300000	87000	1900000	0	0	260000	220	4100000	190000	1200000	100	85	0	0	720000	270000	230	0	0	4900	4900	0	0	0	0	0	0	5	0	0	1700000	0	5	110	0	0
774.5	58000	55000	250000	0	0	0	480000	0	0	0	1600000	16000	1400000	1200000	87000	2000000	0	0	220000	170	4300000	200000	1100000	85	65	0	0	740000	270000	220	0	0	4700	4700	0	0	0	0	0	0	5	0	0	1600000	0	0	120	0	0
775.5	53000	51000	220000	0	0	0	490000	0	0	0	1700000	14000	1400000	1200000	87000	2000000	0	0	190000	140	4500000	210000	1000000	70	55	0	0	760000	270000	210	0	0	4500	4500	0	0	0	0	0	0	5	0	0	1600000	0	0	120	0	0
776.5	49000	48000	200000	0	0	0	500000	0	0	0	1700000	13000	1400000	1100000	87000	2000000	0	0	160000	110	4700000	230000	950000	60	50	0	0	780000	270000	190	0	0	4300	4300	0	0	0	0	0	0	0	0	0	1600000	0	0	120	0	0
777.5	45000	44000	180000	0	0	0	520000	0	0	0	1800000	11000	1500000	1100000	87000	2000000	0	0	140000	80	4900000	240000	860000	50	40	0	0	800000	270000	180	0	0	4200	4200	0	0	0	0	0	0	0	0	0	1500000	0	0	130	0	0
778.5	41000	41000	160000	0	0	0	530000	0	0	0	1800000	10000	1500000	990000	87000	2000000	0	0	120000	65	5100000	250000	780000	40	35	0	0	820000	270000	180	0	0	4000	4000	0	0	0	0	0	0	0	0	0	1500000	0	0	130	0	0
779.5	37000	38000	140000	0	0	0	540000	0	0	0	1900000	9100	1600000	940000	87000	1900000	0	0	100000	50	5300000	270000	710000	35	30	0	0	840000	280000	170	0	0	3800	3800	0	0	0	0	0	0	0	0	0	1400000	0	0	130	0	0
780.5	34000	35000	130000	0	0	0	560000	0	0	0	1900000	8200	1600000	880000	87000	1900000	0	0	89000	40	5500000	290000	640000	25	25	0	0	860000	280000	160	0	0	3600	3600	0	0	0	0	0	0	0	0	0	1400000	0	0	140	0	0
781.5	31000	33000	110000	0	0	0	570000	0	0	0	1900000	7300	1700000	830000	87000	1800000	0	0	78000	30	5700000	300000	570000	25	20	0	0	880000	280000	150	0	0	3400	3400	0	0	0	0	0	0	0	0	0	1400000	0	0	140	0	0
782.5	28000	30000	97000	0	0	0	580000	0	0	0	2000000	6500	1700000	780000	87000	1800000	0	0	68000	20	6000000	320000	510000	20	15	0	0	890000	280000	140	0	0	3300	3300	0	0	0	0	0	0	0	0	0	1300000	0	0	150	0	0
783.5	25000	28000	84000	0	0	0	590000	0	0	0	2000000	5800	1800000	740000	87000	1700000	0	0	60000	15	6300000	350000	450000	15	15	0	0	910000	280000	130	0	0	3100	3100	0	0	0	0	0	0	0	0	0	1300000	0	0	150	0	0
784.5	23000	26000	72000	0	0	0	600000	0	0	0	2100000	5200	1800000	690000	87000	1600000	0	0	53000	15	6500000	370000	400000	15	10	0	0	930000	280000	130	0	0	3000	3000	0	0	0	0	0	0	0	0	0	1200000	0	0	160	0	0
785.5	21000	24000	61000	0	0	0	610000	0	0	0	2100000	4600	1900000	650000	87000	1500000	0	0	47000	10	6800000	400000	350000	10	10	0	0	940000	280000	120	0	0	2800	2800	0	0	0	0	0	0	0	0	0	1200000	0	0	160	0	0
786.5	19000	22000	52000	0	0	0	620000	0	0	0	2200000	4100	1900000	610000	87000	1400000	0	0	42000	5	7100000	420000	310000	10	10	0	0	960000	290000	110	0	0	2700	2700	0	0	0	0	0	0	0	0	0	1100000	0	0	170	0	0
787.5	17000	21000	43000	0	0	0	620000	0	0	0	2200000	3600	2000000	570000	87000	1300000	0	0	38000	5	7400000	450000	270000	5	5	0	0	970000	290000	110	0	0	2500	2500	0	0	0	0	0	0	0	0	0	1100000	0	0	180	0	0
788.5	15000	19000	36000	0	0	0	630000	0	0	0	2200000	3200	2000000	530000	87000	1300000	0	0	34000	0	7800000	480000	240000	5	5	0	0	980000	290000	100	0	0	2400	2400	0	0	0	0	0	0	0	0	0	1100000	0	0	180	0	0
789.5	14000	18000	30000	0	0	0	630000	0	0	0	2200000	2800	2100000	490000	88000	1200000	0	0	31000	0	3500000	520000	210000	0	0	0	0	990000	290000	95	0	0	2300	2300	0	0	0	0	0	0	0	0	0	1000000	0	0	190	0	0
790.5	12000	17000	25000	0	0	0	640000	0	0	0	2300000	2500	2100000	460000	88000	1100000	0	0	28000	0	3600000	550000	180000	0	0	0	0	1000000	290000	90	0	0	2200	2200	0	0	0	0	0	0	0	0	0	960000	0	0	200	0	0
791.5	11000	16000	20000	0	0	0	640000	0	0	0	2300000	2200	2200000	430000	88000	1000000	0	0	25000	0	3700000	590000	150000	0	0	0	0	1000000	300000	80	0	0	2000	2000	0	0	0	0	0	0	0	0	0	920000	0	0	200	0	0
792.5	10000	15000	16000	0	0	0	640000	0	0	0	2300000	1900	2200000	400000	88000	950000	0	0	23000	0	3800000	630000	130000	0	0	0	0	1000000	300000	80	0	0	1900	1900	0	0	0	0	0	0	0	0	0	880000	0	0	210	0	0
793.5	8900	14000	13000	0	0	0	640000	0	0	0	2300000	1700	2300000	370000	89000	880000	0	0	20000	0	3900000	670000	110000	0	0	0	0	1000000	300000	75	0	0	1800	1800	0	0	0	0	0	0	0	0	0	840000	0	0	220	0	0
794.5	8000	13000	11000	0	0	0	640000	0	0	0	2300000	1500	2300000	340000	90000	820000	0	0	18000	0	4000000	720000	96000	0	0	0	0	1000000	300000	70	0	0	1700	1700	0	0	0	0	0	0	0	0	0	800000	0	0	230	0	0
795.5	7100	12000	8400	0	0	0	630000	0	0	0	2300000	1300	2400000	320000	90000	760000	0	0	17000	0	4000000	770000	82000	0	0	0	0	1000000	300000	65	0	0	1600	1600	0	0	0	0	0	0	0	0	0	760000	0	0	240	0	0
796.5	6400	11000	6700	0	0	0	630000	0	0	0	2400000	1100	2400000	300000	91000	700000	0	0	15000	0	4100000	820000	69000	0	0	0	0	1000000	310000	60	0	0	1500	1500	0	0	0	0	0	0	0	0	0	720000	0	0	250	0	0
797.5	5700	11000	5200	0	0	0	630000	0	0	0	2400000	990	2500000	270000	92000	650000	0	0	14000	0	4200000	870000	58000	0	0	0	0	1000000	310000	55	0	0	1400	1400	0	0	0	0	0	0	0	0	0	680000	0	0	260	0	0
798.5	5000	10000	4100	0	0	0	620000	0	0	0	2300000	870	2500000	250000	93000	610000	0	0	12000	0	4300000	920000	49000	0	0	0	0	990000	310000	55	0	0	1400	1400	0	0	0	0	0	0	0	0	0	640000	0	0	270	0	0
799.5	4500	9800	3200	0	0	0	610000	0	0	0	2300000	760	2600000	230000	94000	570000	0	0	11000	0	4400000	970000	41000	0	0	0	0	980000	320000	50	0	0	1300	1300	0	0	0	0	0	0	0	0	0	610000	0	0	280	0	0
800.5	3900	9500	2400	0	0	0	600000	0	0	0	2300000	660	2600000	220000	96000	530000	0	0	10000	0	4500000	1000000	34000	0	0	0	0	960000	320000	45	0	0	1200	1200	0	0	0	0	0	0	0	0	0	570000	0	0	290	0	0
801.5	3500	9200	1900	0	0	0	590000	0	0	0	2300000	570	2700000	200000	98000	490000	0	0	9000	0	4500000	1100000	28000	0	0	0	0	940000	320000	45	0	0	1100	1100	0	0	0	0	0	0	0	0	0	540000	0	0	300	0	0
802.5	3100	9000	1400	0	0	0	580000	0	0	0	2300000	500	2700000	180000	100000	460000	0	0	8100	0	4600000	1100000	23000	0	0	0	0	930000	320000	40	0	0	1100	1100	0	0	0	0	0	0	0	0	0	510000	0	0	320	0	0
803.5	2700	8900	1100	0	0	0	570000	0	0	0	2200000	430	2800000	170000	100000	430000	0	0	7300	0	4700000	1200000	19000	0	0	0	0	900000	330000	40	0	0	990	990	0	0	0	0	0	0	0	0	0	470000	0	0	330	0	0
804.5	2400	8900	800	0	0	0	550000	0	0	0	2200000	370	2800000	160000	100000	400000	0	0	6600	0	4800000	1300000	16000	0	0	0	0	880000	330000	35	0	0	930	930	0	0	0	0	0	0	0	0	0	440000	0	0	340	0	0
805.5	2100	8900	600	0	0	0	540000	0	0	0	2200000	320	2800000	140000	110000	370000	0	0	5900	0	4800000	1300000	13000	0	0	0	0	860000	330000	35	0	0	870	870	0	0	0	0	0	0	0	0	0	420000	0	0	360	0	0
806.5	1900	9000	440	0	0	0	520000	0	0	0	2100000	280	100000	130000	110000	350000	0	0	5300	0	4900000	1400000	11000	0	0	0	0	830000	340000	30	0	0	810	810	0	0	0	0	0	0	0	0	0	390000	0	0	370	0	0
807.5	1600	9200	320	0	0	0	510000	0	0	0	2100000	240	100000	120000	110000	330000	0	0	4800	0	5000000	1400000	8600	0	0	0	0	800000	340000	30	0	0	760	760	0	0	0	0	0	0	0	0	0	360000	0	0	390	0	0
808.5	1400	9500	240	0	0	0	490000	0	0	0	2000000	210	98000	110000	120000	300000	0	0	4300	0	5000000	1500000	6900	0	0	0	0	770000	340000	30	0	0	710	710	0	0	0	0	0	0	0	0	0	340000	0	0	410	0	0
809.5	1200	9900	170	0	0	0	470000	0	0	0	2000000	180	95000	100000	120000	280000	0	0	3900	0	5100000	1500000	5600	0	0	0	0	740000	350000	25	0	0	660	660	0	0	0	0	0	0	0	0	0	310000	0	0	430	0	0
810.5	1100	10000	130	0	0	0	450000	0	0	0	1900000	160	92000	94000	120000	260000	0	0	3500	0	5200000	1600000	4500	0	0	0	0	710000	350000	25	0	0	620	620	0	0	0	0	0	0	0	0	0	290000	0	0	450	0	0
811.5	950	11000	90	0	0	0	440000	0	0	0	1900000	130	90000	86000	130000	240000	0	0	3100	0	5200000	1600000	3600	0	0	0	0	680000	350000	25	0	0	570	570	0	0	0	0	0	0	0	0	0	270000	0	0	470	0	0
812.5	830	12000	65	0	0	0	420000	0	0	0	1800000	110	88000	79000	130000	230000	0	0	2800	0	5300000	1700000	2900	0	0	0	0	640000	360000	20	0	0	530	530	0	0	0	0	0	0	0	0	0	250000	0	0	490	0	0
813.5	720	12000	45	0	0	0	400000	0	0	0	1800000	95	86000	72000	140000	210000	0	0	2500	0	5300000	1700000	2300	0	0	0	0	610000	360000	20	0	0	500	500	0	0	0	0	0	0	0	0	0	230000	0	0	510	0	0
814.5	630	13000	30	0	0	0	380000	0	0	0	1700000	80	84000	66000	140000	190000	0	0	2300	0	5400000	1800000	1800	0	0	0	0	570000	370000	20	0	0	460	460	0	0	0	0	0	0	0	0	0	220000	0	0	540	0	0
815.5	540	14000	20	0	0	0	360000	0	0	0	1600000	70	82000	61000	140000	180000	0	0	2100	0	5400000	1800000	1400	0	0	0	0	540000	370000	15	0	0	430	430	0	0	0	0	0	0	0	0	0	200000	0	0	560	0	0
816.5	470	15000	15	0	0	0	340000	0	0	0	1600000	60	80000	56000	150000	160000	0	0	1800	0	5500000	1800000	1100	0	0	0	0	510000	380000	15	0	0	400	400	0	0	0	0	0	0	0	0	0	180000	0	0	590	0	0
817.5	410	17000	10	0	0	0	320000	0	0	0	1500000	50	78000	51000	150000	150000	0	0	1700	0	5500000	1900000	880	0	0	0	0	470000	380000	15	0	0	370	370	0	0	0	0	0	0	0	0	0	170000	0	0	620	0	0
818.5	350	18000	5	0	0	0	300000	0	0	0	1400000	45	76000	46000	160000	140000	0	0	1500	0	5600000	1900000	690	0	0	0	0	440000	390000	15	0	0	340	340	0	0	0	0	0	0	0	0	0	160000	0	0	650	0	0
819.5	310	20000	0	0	0	0	290000	0	0	0	1400000	35	75000	43000	170000	130000	0	0	1300	0	5600000	1900000	540	0	0	0	0	410000	390000	15	0	0	320	320	0	0	0	0	0	0	0	0	0	140000	0	0	680	0	0
820.5	260	21000	0	0	0	0	270000	0	0	0	1300000	30	73000	39000	170000	110000	0	0	1200	0	5600000	1900000	420	0	0	0	0	380000	400000	10	0	0	290	290	0	0	0	0	0	0	0	0	0	130000	0	0	710	0	0
821.5	230	23000	0	0	0	0	250000	0	0	0	1200000	25	72000	36000	180000	100000	0	0	1100	0	5700000	1900000	320	0	0	0	0	350000	400000	10	0	0	270	270	0	0	0	0	0	0	0	0	0	120000	0	0	750	0	0
822.5	190	25000	0	0	0	0	230000	0	0	0	1200000	20	70000	32000	180000	94000	0	0	970	0	5700000	1900000	250	0	0	0	0	320000	410000	10	0	0	250	250	0	0	0	0	0	0	0	0	0	110000	0	0	790	0	0
823.5	170	28000	0	0	0	0	220000	0	0	0	1100000	25	69000	30000	190000	85000	0	0	880	0	5800000	1900000	190	0	0	0	0	290000	410000	10	0	0	230	230	0	0	0	0	0	0	0	0	0	100000	0	0	830	0	0
824.5	140	30000	0	0	0	0	200000	0	0	0	1000000	20	68000	27000	190000	77000	0	0	790	0	5800000	1900000	150	0	0	0	0	260000	420000	10	0	0	210	210	0	0	0	0	0	0	0	0	0	92000	0	0	870	0	0
825.5	120	33000	0	0	0	0	190000	0	0	0	980000	25	67000	25000	200000	69000	0	0	710	0	5800000	1900000	110	0	0	0	0	240000	430000	10	0	0	200	200	0	0	0	0	0	0	0	0	0	84000	0	0	910	0	0
826.5	110	35000	0	0	0	0	170000	0	0	0	920000	20	66000	23000	210000	62000	0	0	640	0	5900000	1800000	85	0	0	0	0	210000	430000	5	0	0	180	180	0	0	0	0	0	0	0	0	0	77000	0	0	960	0	0
827.5	85	38000	0	0	0	0	160000	0	0	0	860000	25	65000	21000	210000	56000	0	0	580	0	5900000	1800000	65	0	0	0	0	190000	440000	5	0	0	170	170	0	0	0	0	0	0	0	0	0	70000	0	0	1000	0	0
828.5	75	42000	0	0	0	0	150000	0	0	0	810000	30	64000	19000	220000	50000	0	0	520	0	5900000	1800000	50	0	0	0	0	170000	450000	5	0	0	160	160	0	0	0	0	0	0	0	0	0	64000	0	0	1100	0	0
829.5	60	45000	0	0	0	0	130000	0	0	0	750000	30	63000	17000	220000	44000	0	0	470	0	6000000	1700000	35	0	0	0	0	150000	460000	5	0	0	140	140	0	0	0	0	0	0	0	0	0	58000	0	0	1100	0	0
830.5	50	49000	0	0	0	0	120000	0	0	0	700000	40	62000	16000	230000	39000	0	0	430	0	6000000	1700000	25	0	0	0	0	140000	470000	5	0	0	130	130	0	0	0	0	0	0	0	0	0	53000	0	0	1200	0	0
831.5	50	53000	0	0	0	0	110000	0	0	0	650000	45	62000	14000	230000	35000	0	0	390	0	6000000	1600000	20	0	0	0	0	120000	480000	0	0	0	120	120	0	0	0	0	0	0	0	0	0	48000	0	0	1200	0	0
832.5	40	57000	0	0	0	0	100000	0	0	0	600000	55	61000	13000	240000	31000	0	0	350	0	6000000	1600000	15	0	0	0	0	110000	490000	0	0	0	110	110	0	0	0	0	0	0	0	0	0	43000	0	0	1300	0	0
833.5	30	62000	0	0	0	0	90000	0	0	0	550000	70	61000	12000	240000	27000	0	0	320	0	6100000	1500000	10	0	0	0	0	92000	500000	0	0	0	100	100	0	0	0	0	0	0	0	0	0	39000	0	0	1400	0	0
834.5	30	67000	0	0	0	0	81000	0	0	0	510000	90	60000	11000	250000	24000	0	0	290	0	6100000	1500000	10	0	0	0	0	80000	510000	0	0	0	90	90	0	0	0	0	0	0	0	0	0	36000	0	0	1400	0	0
835.5	20	72000	0	0	0	0	73000	0	0	0	470000	120	60000	9700	250000	21000	0	0	260	0	6100000	1400000	5	0	0	0	0	70000	520000	0	0	0	85	85	0	0	0	0	0	0	0	0	0	32000	0	0	1500	0	0
836.5	20	77000	0	0	0	0	66000	0	0	0	430000	150	59000	8900	260000	19000	0	0	240	0	6100000	1300000	0	0	0	0	0	60000	530000	0	0	0	75	75	0	0	0	0	0	0	0	0	0	29000	0	0	1600	0	0
837.5	15	83000	0	0	0	0	59000	0	0	0	390000	190	59000	8100	260000	16000	0	0	220	0	6200000	1300000	0	0	0	0	0	52000	550000	0	0	0	70	70	0	0	0	0	0	0	0	0	0	26000	0	0	1700	0	0
838.5	15	89000	0	0	0	0	52000	0	0	0	350000	240	58000	7300	260000	14000	0	0	200	0	6200000	1200000	0	0	0	0	0	44000	560000	0	0	0	65	65	0	0	0	0	0	0	0	0	0	24000	0	0	1800	0	0
839.5	10	95000	0	0	0	0	46000	0	0	0	320000	300	58000	6700	260000	12000	0	0	180	0	6200000	1200000	0	0	0	0	0	38000	580000	0	0	0	60	60	0	0	0	0	0	0	0	0	0	22000	0	0	1900	0	0
840.5	5	100000	0	0	0	0	41000	0	0	0	290000	380	58000	6100	270000	11000	0	0	160	0	6200000	1100000	0	0	0	0	0	32000	590000	0	0	0	55	55	0	0	0	0	0	0	0	0	0	20000	0	0	2000	0	0
841.5	0	110000	0	0	0	0	36000	0	0	0	260000	480	57000	5500	270000	9200	0	0	150	0	6300000	1000000	0	0	0	0	0	27000	610000	0	0	0	50	50	0	0	0	0	0	0	0	0	0	18000	0	0	2100	0	0
842.5	0	120000	0	0	0	0	32000	0	0	0	240000	600	57000	5000	270000	8000	0	0	140	0	6300000	970000	0	0	0	0	0	23000	630000	0	0	0	45	45	0	0	0	0	0	0	0	0	0	16000	0	0	2200	0	0
843.5	0	120000	0	0	0	0	28000	0	0	0	210000	760	57000	4500	270000	6900	0	0	130	0	6300000	910000	0	0	0	0	0	19000	650000	0	0	0	40	40	0	0	0	0	0	0	0	0	0	14000	0	0	2300	0	0
844.5	0	130000	0	0	0	0	25000	0	0	0	190000	940	57000	4100	270000	5900	0	0	120	0	6300000	850000	0	0	0	0	0	16000	670000	0	0	0	35	35	0	0	0	0	0	0	0	0	0	13000	0	0	2500	0	0
845.5	0	140000	0	0	0	0	21000	0	0	0	170000	1200	57000	3700	270000	5000	0	0	110	0	6400000	790000	0	0	0	0	0	13000	690000	0	0	0	35	35	0	0	0	0	0	0	0	0	0	12000	0	0	2600	0	0
846.5	0	150000	0	0	0	0	19000	0	0	0	150000	1500	57000	3400	270000	4300	0	0	95	0	6400000	730000	0	0	0	0	0	11000	710000	0	0	0	30	30	0	0	0	0	0	0	0	0	0	11000	0	0	2700	0	0
847.5	0	160000	0	0	0	0	16000	0	0	0	140000	1800	57000	3100	270000	3700	0	0	90	0	6400000	680000	0	0	0	0	0	8900	740000	0	0	0	25	25	0	0	0	0	0	0	0	0	0	9500	0	0	2900	0	0
848.5	0	170000	0	0	0	0	14000	0	0	0	120000	2200	57000	2800	260000	3100	0	0	80	0	6400000	630000	0	0	0	0	0	7200	760000	0	0	0	25	25	0	0	0	0	0	0	0	0	0	8600	0	0	3100	0	0
849.5	0	170000	0	0	0	0	12000	0	0	0	110000	2800	57000	2500	260000	2700	0	0	75	0	6400000	580000	0	0	0	0	0	5900	790000	0	0	0	20	20	0	0	0	0	0	0	0	0	0	7700	0	0	3200	0	0
850.5	0	180000	0	0	0	0	10000	0	0	0	95000	3400	56000	2300	260000	2300	0	0	70	0	6400000	530000	0	0	0	0	0	4800	820000	0	0	0	20	20	0	0	0	0	0	0	0	0	0	7000	0	0	3400	0	0
851.5	0	190000	0	0	0	0	8900	0	0	0	83000	4200	56000	2100	260000	1900	0	0	65	0	6500000	490000	0	0	0	0	0	3800	850000	0	0	0	20	20	0	0	0	0	0	0	0	0	0	6300	0	0	3600	0	0
852.5	0	200000	0	0	0	0	7600	0	0	0	73000	5100	56000	1900	250000	1600	0	0	60	0	6500000	450000	0	0	0	0	0	3100	880000	0	0	0	15	15	0	0	0	0	0	0	0	0	0	5700	0	0	3800	0	0
853.5	0	210000	0	0	0	0	6500	0	0	0	64000	6200	56000	1700	250000	1300	0	0	55	0	6500000	410000	0	0	0	0	0	2500	910000	0	0	0	15	15	0	0	0	0	0	0	0	0	0	5100	0	0	4000	0	0
854.5	0	220000	0	0	0	0	5500	0	0	0	56000	7600	56000	1600	240000	1100	0	0	55	0	6500000	370000	0	0	0	0	0	1900	940000	0	0	0	15	15	0	0	0	0	0	0	0	0	0	4600	0	0	4300	0	0
855.5	0	230000	0	0	0	0	4600	0	0	0	49000	9200	56000	1400	240000	950	0	0	50	0	6500000	340000	0	0	0	0	0	1500	970000	0	0	0	10	10	0	0	0	0	0	0	0	0	0	4200	0	0	4500	0	0
856.5	0	240000	0	0	0	0	3900	0	0	0	42000	11000	56000	1300	230000	790	0	0	45	0	6500000	310000	0	0	0	0	0	1200	1000000	0	0	0	10	10	0	0	0	0	0	0	0	0	0	3800	0	0	4800	0	0
857.5	0	250000	0	0	0	0	3300	0	0	0	37000	13000	57000	1200	230000	660	0	0	45	0	6500000	280000	0	0	0	0	0	950	1000000	0	0	0	10	10	0	0	0	0	0	0	0	0	0	3400	0	0	5000	0	0
858.5	0	260000	0	0	0	0	2800	0	0	0	32000	16000	57000	1100	220000	550	0	0	40	0	6500000	260000	0	0	0	0	0	740	1100000	0	0	0	10	10	0	0	0	0	0	0	0	0	0	3100	0	0	5300	0	0
859.5	0	280000	0	0	0	0	2300	0	0	0	27000	19000	57000	990	210000	450	0	0	40	0	6500000	240000	0	0	0	0	0	570	1100000	0	0	0	10	10	0	0	0	0	0	0	0	0	0	2800	0	0	5600	0	0
860.5	0	290000	0	0	0	0	1900	0	0	0	24000	23000	57000	900	210000	380	0	0	35	0	6500000	220000	0	0	0	0	0	440	1100000	0	0	0	5	5	0	0	0	0	0	0	0	0	0	2500	0	0	5900	0	0
861.5	0	300000	0	0	0	0	1600	0	0	0	20000	27000	57000	820	200000	310	0	0	35	0	6500000	200000	0	0	0	0	0	340	1200000	0	0	0	5	5	0	0	0	0	0	0	0	0	0	2300	0	0	6300	0	0
862.5	0	310000	0	0	0	0	1300	0	0	0	17000	32000	57000	750	190000	260	0	0	35	0	6400000	180000	0	0	0	0	0	260	1200000	0	0	0	5	5	0	0	0	0	0	0	0	0	0	2100	0	0	6600	0	0
863.5	0	320000	0	0	0	0	1100	0	0	0	15000	38000	57000	690	190000	210	0	0	30	0	6400000	170000	0	0	0	0	0	200	1200000	0	0	0	5	5	0	0	0	0	0	0	0	0	0	1900	0	0	7000	0	0
864.5	0	330000	0	0	0	0	910	0	0	0	13000	45000	57000	630	180000	170	0	0	30	0	6400000	150000	0	0	0	0	0	150	1300000	0	0	0	0	0	0	0	0	0	0	0	0	0	0	1700	0	0	7400	0	0
865.5	0	340000	0	0	0	0	740	0	0	0	11000	53000	56000	570	170000	140	0	0	30	0	6400000	140000	0	0	0	0	0	110	1300000	0	0	0	0	0	0	0	0	0	0	0	0	0	0	1600	0	0	7800	0	0
866.5	0	350000	0	0	0	0	610	0	0	0	9000	62000	56000	530	160000	120	0	0	30	0	6300000	130000	0	0	0	0	0	80	1300000	0	0	0	0	0	0	0	0	0	0	0	0	0	0	1400	0	0	8300	0	0
867.5	0	350000	0	0	0	0	500	0	0	0	7600	72000	56000	480	160000	90	0	0	25	0	6300000	120000	0	0	0	0	0	60	1300000	0	0	0	0	0	0	0	0	0	0	0	0	0	0	1300	0	0	8800	0	0
868.5	0	360000	0	0	0	0	410	0	0	0	6400	84000	56000	440	150000	75	0	0	25	0	6300000	110000	0	0	0	0	0	45	1400000	0	0	0	0	0	0	0	0	0	0	0	0	0	0	1200	0	0	9300	0	0
869.5	0	370000	0	0	0	0	330	0	0	0	5400	98000	56000	400	140000	60	0	0	25	0	6200000	110000	0	0	0	0	0	35	1400000	0	0	0	0	0	0	0	0	0	0	0	0	0	0	1100	0	0	9800	0	0
870.5	0	380000	0	0	0	0	270	0	0	0	4500	110000	56000	380	130000	50	0	0	25	0	6200000	100000	0	0	0	0	0	25	1400000	0	0	0	0	0	0	0	0	0	0	0	0	0	0	1000	0	0	10000	0	0
871.5	0	390000	0	0	0	0	220	0	0	0	3800	130000	56000	340	130000	40	0	0	25	0	6100000	96000	0	0	0	0	0	20	1400000	0	0	0	0	0	0	0	0	0	0	0	0	0	0	930	0	0	11000	0	0
872.5	0	390000	0	0	0	0	170	0	0	0	3100	150000	56000	320	120000	30	0	0	20	0	6100000	92000	0	0	0	0	0	15	1400000	0	0	0	0	0	0	0	0	0	0	0	0	0	0	870	0	0	12000	0	0
873.5	0	400000	0	0	0	0	140	0	0	0	2600	170000	56000	290	110000	25	0	0	20	0	6000000	89000	0	0	0	0	0	10	1400000	0	0	0	0	0	0	0	0	0	0	0	0	0	0	810	0	0	12000	0	0
874.5	0	410000	0	0	0	0	110	0	0	0	2200	190000	55000	270	110000	20	0	0	20	0	5900000	87000	0	0	0	0	0	5	1500000	0	0	0	0	0	0	0	0	0	0	0	0	0	0	770	0	0	13000	0	0
875.5	0	410000	0	0	0	0	85	0	0	0	1800	220000	55000	250	100000	15	0	0	20	0	5900000	85000	0	0	0	0	0	0	1500000	0	0	0	0	0	0	0	0	0	0	0	0	0	0	730	0	0	14000	0	0
876.5	0	420000	0	0	0	0	70	0	0	0	1500	250000	55000	230	95000	15	0	0	20	0	5800000	83000	0	0	0	0	0	0	1500000	0	0	0	0	0	0	0	0	0	0	0	0	0	0	700	0	0	14000	0	0
877.5	0	420000	0	0	0	0	55	0	0	0	1200	280000	55000	210	89000	10	0	0	20	0	5700000	82000	0	0	0	0	0	0	1500000	0	0	0	0	0	0	0	0	0	0	0	0	0	0	690	0	0	15000	0	0
878.5	0	430000	0	0	0	0	45	0	0	0	990	310000	54000	200	83000	10	0	0	20	0	5600000	82000	0	0	0	0	0	0	1400000	0	0	0	0	0	0	0	0	0	0	0	0	0	0	670	0	0	16000	0	0
879.5	0	430000	0	0	0	0	35	0	0	0	800	350000	54000	180	77000	5	0	0	20	0	5500000	81000	0	0	0	0	0	0	1400000	0	0	0	0	0	0	0	0	0	0	0	0	0	0	670	0	0	17000	0	0
880.5	0	430000	0	0	0	0	25	0	0	0	660	390000	54000	170	72000	5	0	0	20	0	5500000	81000	0	0	0	0	0	0	1400000	0	0	0	0	0	0	0	0	0	0	0	0	0	0	680	0	0	18000	0	0
881.5	0	430000	0	0	0	0	20	0	0	0	530	430000	54000	160	67000	0	0	0	20	0	5400000	82000	0	0	0	0	0	0	1400000	0	0	0	0	0	0	0	0	0	0	0	0	0	0	700	0	0	19000	0	0
882.5	0	430000	0	0	0	0	15	0	0	0	430	470000	53000	150	62000	0	0	0	20	0	5300000	83000	0	0	0	0	0	0	1400000	0	0	0	0	0	0	0	0	0	0	0	0	0	0	740	0	0	20000	0	0
883.5	0	440000	0	0	0	0	10	0	0	0	350	520000	53000	140	57000	0	0	0	20	0	5200000	83000	0	0	0	0	0	0	1400000	0	0	0	0	0	0	0	0	0	0	0	0	0	0	790	0	0	21000	0	0
884.5	0	440000	0	0	0	0	10	0	0	0	280	570000	52000	130	53000	0	0	0	20	0	5100000	85000	0	0	0	0	0	0	1300000	0	0	0	0	0	0	0	0	0	0	0	0	0	0	850	0	0	22000	0	0
885.5	0	430000	0	0	0	0	5	0	0	0	230	620000	52000	120	49000	0	0	0	20	0	5000000	86000	0	0	0	0	0	0	1300000	0	0	0	0	0	0	0	0	0	0	0	0	0	0	930	0	0	23000	0	0
886.5	0	430000	0	0	0	0	5	0	0	0	180	680000	51000	110	45000	0	0	0	20	0	4900000	88000	0	0	0	0	0	0	1300000	0	0	0	0	0	0	0	0	0	0	0	0	0	0	1000	0	0	24000	0	0
887.5	0	430000	0	0	0	0	0	0	0	0	150	740000	51000	100	41000	0	0	0	20	0	4700000	89000	0	0	0	0	0	0	1200000	0	0	0	0	0	0	0	0	0	0	0	0	0	0	1100	0	0	26000	0	0
888.5	0	430000	0	0	0	0	0	0	0	0	120	790000	50000	95	38000	0	0	0	20	0	4600000	91000	0	0	0	0	0	0	1200000	0	0	0	0	0	0	0	0	0	0	0	0	0	0	1300	0	0	27000	0	0
889.5	0	420000	0	0	0	0	0	0	0	0	90	850000	50000	90	34000	0	0	0	20	0	4500000	93000	0	0	0	0	0	0	1200000	0	0	0	0	0	0	0	0	0	0	0	0	0	0	1500	0	0	28000	0	0
890.5	0	420000	0	0	0	0	0	0	0	0	70	910000	49000	85	31000	0	0	0	20	0	4400000	95000	0	0	0	0	0	0	1100000	0	0	0	0	0	0	0	0	0	0	0	0	0	0	1700	0	0	30000	0	0
891.5	0	410000	0	0	0	0	0	0	0	0	55	970000	49000	80	29000	0	0	0	20	0	4300000	98000	0	0	0	0	0	0	1100000	0	0	0	0	0	0	0	0	0	0	0	0	0	0	1900	0	0	32000	0	0
892.5	0	410000	0	0	0	0	0	0	0	0	45	1000000	48000	75	26000	0	0	0	25	0	4200000	100000	0	0	0	0	0	0	1000000	0	0	0	0	0	0	0	0	0	0	0	0	0	0	2200	0	0	33000	0	0
893.5	0	400000	0	0	0	0	0	0	0	0	35	1100000	47000	70	24000	0	0	0	25	0	4000000	100000	0	0	0	0	0	0	1000000	0	0	0	0	0	0	0	0	0	0	0	0	0	0	2500	0	0	35000	0	0
894.5	0	400000	0	0	0	0	0	0	0	0	25	1200000	47000	65	21000	0	0	0	25	0	3900000	110000	0	0	0	0	0	0	950000	0	0	0	0	0	0	0	0	0	0	0	0	0	0	2900	0	0	37000	0	0
895.5	0	390000	0	0	0	0	0	0	0	0	20	1200000	46000	60	19000	0	0	0	25	0	3800000	110000	0	0	0	0	0	0	910000	0	0	0	0	0	0	0	0	0	0	0	0	0	0	3400	0	0	38000	0	0
896.5	0	380000	0	0	0	0	0	0	0	0	15	1300000	45000	60	17000	0	0	0	25	0	3700000	110000	0	0	0	0	0	0	870000	0	0	0	0	0	0	0	0	0	0	0	0	0	0	3900	0	0	40000	0	0
897.5	0	370000	0	0	0	0	0	0	0	0	15	1300000	45000	55	16000	0	0	0	25	0	3500000	110000	0	0	0	0	0	0	820000	0	0	0	0	0	0	0	0	0	0	0	0	0	0	4500	0	0	42000	0	0
898.5	0	370000	0	0	0	0	0	0	0	0	10	1400000	44000	50	14000	5	0	0	30	0	3400000	120000	0	0	0	0	0	0	780000	0	0	0	0	0	0	0	0	0	0	0	0	0	0	5100	0	0	45000	0	0
899.5	0	360000	0	0	0	0	0	0	0	0	10	1400000	43000	50	13000	5	0	0	30	0	3300000	120000	0	0	0	0	0	0	740000	0	0	0	0	0	0	0	0	0	0	0	0	0	0	5900	0	0	47000	0	0
900.5	0	350000	0	0	0	0	0	0	0	0	5	1400000	42000	45	11000	10	0	0	30	0	3200000	120000	0	0	0	0	0	0	700000	0	0	0	0	0	0	0	0	0	0	0	0	0	0	6800	0	0	49000	0	0
901.5	0	340000	0	0	0	0	0	0	0	0	0	1500000	42000	45	10000	10	0	0	35	0	3100000	130000	0	0	0	0	0	0	660000	0	0	0	0	0	0	0	0	0	0	0	0	0	0	7800	0	0	51000	0	0
902.5	0	330000	0	0	0	0	0	0	0	0	0	1500000	41000	40	8900	10	0	0	35	0	2900000	130000	0	0	0	0	0	0	620000	0	0	0	0	0	0	0	0	0	0	0	0	0	0	8900	0	0	54000	0	0
903.5	0	320000	0	0	0	0	0	0	0	0	0	1500000	40000	40	7900	15	0	0	35	0	2800000	130000	0	0	0	0	0	0	580000	0	0	0	0	0	0	0	0	0	0	0	0	0	0	10000	0	0	56000	0	0
904.5	0	310000	0	0	0	0	0	0	0	0	0	1500000	39000	35	7000	15	0	0	40	0	2700000	140000	0	0	0	0	0	0	550000	0	0	0	0	0	0	0	0	0	0	0	0	0	0	12000	0	0	59000	0	0
905.5	0	300000	0	0	0	0	0	0	0	0	0	1600000	39000	35	6200	20	0	0	40	0	2600000	140000	0	0	0	0	0	0	510000	0	0	0	0	0	0	0	0	0	0	0	0	0	0	13000	0	0	62000	0	0
906.5	0	290000	0	0	0	0	0	0	0	0	0	1600000	38000	35	5500	25	0	0	45	0	2500000	150000	0	0	0	0	0	0	480000	0	0	0	0	0	0	0	0	0	0	0	0	0	0	15000	0	0	65000	0	0
907.5	0	280000	0	0	0	0	0	0	0	0	0	1500000	37000	30	4900	25	0	0	45	0	2400000	150000	0	0	0	0	0	0	450000	0	0	0	0	0	0	0	0	0	0	0	0	0	0	17000	0	0	68000	0	0
908.5	0	270000	0	0	0	0	0	0	0	0	0	1500000	36000	30	4300	35	0	0	50	0	2300000	150000	0	0	0	0	0	0	420000	0	0	0	0	0	0	0	0	0	0	0	0	0	0	19000	0	0	71000	0	0
909.5	0	260000	0	0	0	0	0	0	0	0	0	1500000	35000	30	3800	40	0	0	55	0	2100000	160000	0	0	0	0	0	0	390000	0	0	0	0	0	0	0	0	0	0	0	0	0	0	22000	0	0	74000	0	0
910.5	0	250000	0	0	0	0	0	0	0	0	0	1500000	34000	25	3300	45	0	0	55	0	2000000	160000	0	0	0	0	0	0	370000	0	0	0	0	0	0	0	0	0	0	0	0	0	0	25000	0	0	77000	0	0
911.5	0	240000	0	0	0	0	0	0	0	0	0	1500000	34000	25	2900	55	0	0	60	0	1900000	170000	0	0	0	0	0	0	340000	0	0	0	0	0	0	0	0	0	0	0	0	0	0	28000	0	0	80000	0	0
912.5	0	230000	0	0	0	0	0	0	0	0	0	1400000	33000	25	2500	65	0	0	65	0	1800000	170000	0	0	0	0	0	0	320000	0	0	0	0	0	0	0	0	0	0	0	0	0	0	32000	0	0	84000	0	0
913.5	0	220000	0	0	0	0	0	0	0	0	0	1400000	32000	25	2200	75	0	0	70	0	1800000	180000	0	0	0	0	0	0	300000	0	0	0	0	0	0	0	0	0	0	0	0	0	0	35000	0	0	87000	0	0
914.5	0	210000	0	0	0	0	0	0	0	0	0	1300000	31000	20	1900	90	0	0	80	0	1700000	180000	0	0	0	0	0	0	280000	0	0	0	0	0	0	0	0	0	0	0	0	0	0	40000	0	0	91000	0	0
915.5	0	200000	0	0	0	0	0	0	0	0	0	1300000	30000	20	1700	110	0	0	85	0	1600000	190000	0	0	0	0	0	0	260000	0	0	0	0	0	0	0	0	0	0	0	0	0	0	44000	0	0	95000	0	0
916.5	0	190000	0	0	0	0	0	0	0	0	0	1200000	29000	20	1400	130	0	0	95	0	1500000	190000	0	0	0	0	0	0	240000	0	0	0	0	0	0	0	0	0	0	0	0	0	0	49000	0	0	99000	0	0
917.5	0	180000	0	0	0	0	0	0	0	0	0	1200000	28000	20	1200	150	0	0	100	0	1400000	200000	0	0	0	0	0	0	220000	0	0	0	0	0	0	0	0	0	0	0	0	0	0	55000	0	0	100000	0	0
918.5	0	170000	0	0	0	0	0	0	0	0	0	1100000	28000	15	1100	180	0	0	110	0	1300000	200000	0	0	0	0	0	0	210000	0	0	0	0	0	0	0	0	0	0	0	0	0	0	61000	0	0	110000	0	0
919.5	0	160000	0	0	0	0	0	0	0	0	0	1100000	27000	15	930	210	0	0	120	0	1200000	210000	0	0	0	0	0	0	190000	0	0	0	0	0	0	0	0	0	0	0	0	0	0	68000	0	0	110000	0	0
920.5	0	150000	0	0	0	0	0	0	0	0	0	1000000	26000	15	800	250	0	0	140	0	1200000	210000	0	0	0	0	0	0	180000	0	0	0	0	0	0	0	0	0	0	0	0	0	0	75000	0	0	110000	0	0
921.5	0	140000	0	0	0	0	0	0	0	0	0	950000	25000	15	690	290	0	0	150	0	1100000	220000	0	0	0	0	0	0	170000	0	0	0	0	0	0	0	0	0	0	0	0	0	0	83000	0	0	120000	0	0
922.5	0	130000	0	0	0	0	0	0	0	0	0	890000	24000	15	590	340	0	0	170	0	1000000	230000	0	0	0	0	0	0	160000	0	0	0	0	0	0	0	0	0	0	0	0	0	0	91000	0	0	120000	0	0
923.5	0	130000	0	0	0	0	0	0	0	0	0	830000	24000	15	500	390	0	0	180	0	960000	230000	0	0	0	0	0	0	140000	0	0	0	0	0	0	0	0	0	0	0	0	0	0	100000	0	0	130000	0	0
924.5	0	120000	0	0	0	0	0	0	0	0	0	760000	23000	15	430	460	0	0	200	0	900000	240000	0	0	0	0	0	0	130000	0	0	0	0	0	0	0	0	0	0	0	0	0	0	110000	0	0	130000	0	0
925.5	0	110000	0	0	0	0	0	0	0	0	0	710000	22000	10	370	530	0	0	220	0	840000	250000	0	0	0	0	0	0	130000	0	0	0	0	0	0	0	0	0	0	0	0	0	0	120000	0	0	140000	0	0
926.5	0	100000	0	0	0	0	0	0	0	0	0	650000	21000	10	310	620	0	0	250	0	790000	250000	0	0	0	0	0	0	120000	0	0	0	0	0	0	0	0	0	0	0	0	0	0	130000	0	0	140000	0	0
927.5	0	97000	0	0	0	0	0	0	0	0	0	590000	21000	10	270	720	0	0	280	0	740000	260000	0	0	0	0	0	0	110000	0	0	0	0	0	0	0	0	0	0	0	0	0	0	140000	0	0	150000	0	0
928.5	0	91000	0	0	0	0	0	0	0	0	0	540000	20000	10	230	840	0	0	310	0	690000	270000	0	0	0	0	0	0	100000	0	0	0	0	0	0	0	0	0	0	0	0	0	0	150000	0	0	150000	0	0
929.5	0	84000	0	0	0	0	0	0	0	0	0	490000	19000	10	190	970	0	0	350	0	640000	270000	0	0	0	0	0	0	94000	0	0	0	0	0	0	0	0	0	0	0	0	0	0	170000	0	0	160000	0	0
930.5	0	78000	0	0	0	0	0	0	0	0	0	440000	18000	10	160	1100	0	0	390	0	590000	280000	0	0	0	0	0	0	87000	0	0	0	0	0	0	0	0	0	0	0	0	0	0	180000	0	0	160000	0	0
931.5	0	73000	0	0	0	0	0	0	0	0	0	390000	18000	10	140	1300	0	0	430	0	550000	290000	0	0	0	0	0	0	81000	0	0	0	0	0	0	0	0	0	0	0	0	0	0	190000	0	0	170000	0	0
932.5	0	68000	0	0	0	0	0	0	0	0	0	350000	17000	10	120	1500	0	0	490	0	510000	300000	0	0	0	0	0	0	76000	0	0	0	0	0	0	0	0	0	0	0	0	0	0	210000	0	0	170000	0	0
933.5	0	63000	0	0	0	0	0	0	0	0	0	310000	16000	10	95	1700	0	0	550	0	470000	300000	0	0	0	0	0	0	70000	0	0	0	0	0	0	0	0	0	0	0	0	0	0	220000	0	0	180000	0	0
934.5	0	58000	0	0	0	0	0	0	0	0	0	280000	16000	10	80	2000	0	0	610	0	440000	310000	0	0	0	0	0	0	65000	0	0	0	0	0	0	0	0	0	0	0	0	0	0	240000	0	0	180000	0	0
935.5	0	53000	0	0	0	0	0	0	0	0	0	240000	15000	10	65	2300	0	0	690	0	410000	320000	0	0	0	0	0	0	61000	0	0	0	0	0	0	0	0	0	0	0	0	0	0	260000	0	0	190000	0	0
936.5	0	49000	0	0	0	0	0	0	0	0	0	210000	14000	5	55	2600	0	0	780	0	380000	330000	0	0	0	0	0	0	56000	0	0	0	0	0	0	0	0	0	0	0	0	0	0	270000	0	0	190000	0	0
937.5	0	45000	0	0	0	0	0	0	0	0	0	190000	14000	5	45	3000	0	0	880	0	350000	340000	0	0	0	0	0	0	52000	0	0	0	0	0	0	0	0	0	0	0	0	0	0	290000	0	0	200000	0	0
938.5	0	42000	0	0	0	0	0	0	0	0	0	160000	13000	5	40	3400	0	0	1000	0	320000	340000	0	0	0	0	0	0	48000	0	0	0	0	0	0	0	0	0	0	0	0	0	0	310000	0	0	200000	0	0
939.5	0	38000	0	0	0	0	0	0	0	0	0	140000	13000	5	30	3900	0	0	1100	0	290000	350000	0	0	0	0	0	0	45000	0	0	0	0	0	0	0	0	0	0	0	0	0	0	330000	0	0	210000	0	0
940.5	0	35000	0	0	0	0	0	0	0	0	0	120000	12000	5	25	4500	0	0	1300	0	270000	360000	0	0	0	0	0	0	41000	0	0	0	0	0	0	0	0	0	0	0	0	0	0	340000	0	0	210000	0	0
941.5	0	32000	0	0	0	0	0	0	0	0	0	100000	12000	5	20	5100	0	0	1500	0	250000	370000	0	0	0	0	0	0	38000	0	0	0	0	0	0	0	0	0	0	0	0	0	0	360000	0	0	220000	0	0
942.5	0	29000	0	0	0	0	0	0	0	0	0	89000	11000	5	20	5800	0	0	1600	0	230000	380000	0	0	0	0	0	0	35000	0	0	0	0	0	0	0	0	0	0	0	0	0	0	380000	0	0	220000	0	0
943.5	0	27000	0	0	0	0	0	0	0	0	0	76000	10000	5	15	6600	0	0	1900	0	210000	390000	0	0	0	0	0	0	33000	0	0	0	0	0	0	0	0	0	0	0	0	0	0	400000	0	0	230000	0	0
944.5	0	24000	0	0	0	0	0	0	0	0	0	64000	10000	0	10	7500	0	0	2100	0	190000	400000	0	0	0	0	0	0	30000	0	0	0	0	0	0	0	0	0	0	0	0	0	0	420000	0	0	230000	0	0
945.5	0	22000	0	0	0	0	0	0	0	0	0	54000	9500	0	10	8500	0	0	2400	0	180000	410000	0	0	0	0	0	0	28000	0	0	0	0	0	0	0	0	0	0	0	0	0	0	440000	0	0	240000	0	0
946.5	0	20000	0	0	0	0	0	0	0	0	0	45000	9100	0	10	9600	0	0	2800	0	160000	420000	0	0	0	0	0	0	25000	0	0	0	0	0	0	0	0	0	0	0	0	0	0	450000	0	0	240000	0	0
947.5	0	18000	0	0	0	0	0	0	0	0	0	38000	8600	0	5	11000	0	0	3200	0	150000	430000	0	0	0	0	0	0	23000	0	0	0	0	0	0	0	0	0	0	0	0	0	0	470000	0	0	250000	0	0
948.5	0	17000	0	0	0	0	0	0	0	0	0	32000	8200	0	5	12000	0	0	3600	0	140000	440000	0	0	0	0	0	0	21000	0	0	0	0	0	0	0	0	0	0	0	0	0	0	490000	0	0	250000	0	0
949.5	0	15000	0	0	0	0	0	0	0	0	0	26000	7800	0	0	14000	0	0	4100	0	130000	450000	0	0	0	0	0	0	20000	0	0	0	0	0	0	0	0	0	0	0	0	0	0	500000	0	0	260000	0	0
950.5	0	13000	0	0	0	0	0	0	0	0	0	21000	7400	0	0	16000	0	0	4700	0	120000	460000	0	0	0	0	0	0	18000	0	0	0	0	0	0	0	0	0	0	0	0	0	0	520000	0	0	260000	0	0
951.5	0	12000	0	0	0	0	0	0	0	0	0	18000	7000	0	0	17000	0	0	5400	0	110000	470000	0	0	0	0	0	0	16000	0	0	0	0	0	0	0	0	0	0	0	0	0	0	530000	0	0	260000	0	0
952.5	0	11000	0	0	0	0	0	0	0	0	0	14000	6600	0	0	20000	0	0	6100	0	98000	480000	0	0	0	0	0	0	15000	0	0	0	0	0	0	0	0	0	0	0	0	0	0	550000	0	0	270000	0	0
953.5	0	9800	0	0	0	0	0	0	0	0	0	12000	6300	0	0	22000	0	0	7000	0	90000	490000	0	0	0	0	0	0	14000	0	0	0	0	0	0	0	0	0	0	0	0	0	0	560000	0	0	270000	0	0
954.5	0	8800	0	0	0	0	0	0	0	0	0	9400	5900	0	0	25000	0	0	8100	0	83000	510000	0	0	0	0	0	0	13000	0	0	0	0	0	0	0	0	0	0	0	0	0	0	570000	0	0	280000	0	0
955.5	0	7900	0	0	0	0	0	0	0	0	0	7600	5600	0	0	28000	0	0	9200	0	76000	520000	0	0	0	0	0	0	11000	0	0	0	0	0	0	0	0	0	0	0	0	0	0	580000	0	0	280000	0	0
956.5	0	7100	0	0	0	0	0	0	0	0	0	6100	5300	0	0	31000	0	0	11000	0	71000	530000	0	0	0	0	0	0	10000	0	0	0	0	0	0	0	0	0	0	0	0	0	0	590000	0	0	280000	0	0
957.5	0	6300	0	0	0	0	0	0	0	0	0	4900	5000	0	0	34000	0	0	12000	0	66000	540000	0	0	0	0	0	0	9400	0	0	0	0	0	0	0	0	0	0	0	0	0	0	600000	0	0	290000	0	0
958.5	0	5600	0	0	0	0	0	0	0	0	0	3900	4700	0	0	38000	0	0	14000	0	61000	550000	0	0	0	0	0	0	8500	0	0	0	0	0	0	0	0	0	0	0	0	0	0	610000	0	0	290000	0	0
959.5	0	5000	0	0	0	0	0	0	0	0	0	3100	4500	0	0	43000	0	0	16000	0	57000	570000	0	0	0	0	0	0	7700	0	0	0	0	0	0	0	0	0	0	0	0	0	0	620000	0	0	290000	0	0
960.5	0	4500	0	0	0	0	0	0	0	0	0	2400	4200	0	0	47000	0	0	18000	0	54000	580000	0	0	0	0	0	0	6900	0	0	0	0	0	0	0	0	0	0	0	0	0	0	620000	0	0	290000	0	0
961.5	0	4000	0	0	0	0	0	0	0	0	0	1900	4000	0	0	52000	0	0	21000	0	51000	590000	0	0	0	0	0	0	6300	0	0	0	0	0	0	0	0	0	0	0	0	0	0	620000	0	0	300000	0	0
962.5	0	3500	0	0	0	0	0	0	0	0	0	1500	3700	0	0	58000	0	0	24000	0	49000	600000	0	0	0	0	0	0	5600	0	0	0	0	0	0	0	0	0	0	0	0	0	0	630000	0	0	300000	0	0
963.5	0	3100	0	0	0	0	0	0	0	0	0	1100	3500	0	0	64000	0	0	27000	0	48000	620000	0	0	0	0	0	0	5100	0	0	0	0	0	0	0	0	0	0	0	0	0	0	630000	0	0	300000	0	0
964.5	0	2800	0	0	0	0	0	0	0	0	0	880	3300	0	0	71000	0	0	31000	0	47000	630000	0	0	0	0	0	0	4600	0	0	0	0	0	0	0	0	0	0	0	0	0	0	630000	0	0	300000	0	0
965.5	0	2400	0	0	0	0	0	0	0	0	0	680	3100	0	0	79000	0	0	36000	0	46000	640000	0	0	0	0	0	0	4100	0	0	0	0	0	0	0	0	0	0	0	0	0	0	620000	0	0	300000	0	0
966.5	0	2100	0	0	0	0	0	0	0	0	0	520	2900	0	0	87000	0	0	41000	0	46000	660000	0	0	0	0	0	0	3700	0	0	0	0	0	0	0	0	0	0	0	0	0	0	620000	0	0	300000	0	0
967.5	0	1900	0	0	0	0	0	0	0	0	0	400	2700	0	0	95000	0	0	47000	0	47000	670000	0	0	0	0	0	0	3300	0	0	0	0	0	0	0	0	0	0	0	0	0	0	620000	0	0	300000	0	0
968.5	0	1700	0	0	0	0	0	0	0	0	0	300	2500	0	0	100000	0	0	54000	0	48000	690000	0	0	0	0	0	0	2900	0	0	0	0	0	0	0	0	0	0	0	0	0	0	610000	0	0	300000	0	0
969.5	0	1500	0	0	0	0	0	0	0	0	0	230	2400	0	0	120000	0	0	61000	0	50000	700000	0	0	0	0	0	0	2600	0	0	0	0	0	0	0	0	0	0	0	0	0	0	610000	0	0	300000	0	0
970.5	0	1300	0	0	0	0	0	0	0	0	0	170	2200	0	0	130000	0	0	70000	0	53000	710000	0	0	0	0	0	0	2300	0	0	0	0	0	0	0	0	0	0	0	0	0	0	600000	0	0	300000	0	0
971.5	0	1100	0	0	0	0	0	0	0	0	0	130	2100	0	0	140000	0	0	80000	0	57000	730000	0	0	0	0	0	0	2100	0	0	0	0	0	0	0	0	0	0	0	0	0	0	590000	0	0	300000	0	0
972.5	0	980	0	0	0	0	0	0	0	0	0	95	1900	0	0	150000	0	0	91000	0	62000	740000	0	0	0	0	0	0	1800	0	0	0	0	0	0	0	0	0	0	0	0	0	0	580000	0	0	300000	0	0
973.5	0	850	0	0	0	0	0	0	0	0	0	70	1800	0	0	170000	0	0	100000	0	69000	760000	0	0	0	0	0	0	1600	0	0	0	0	0	0	0	0	0	0	0	0	0	0	580000	0	0	300000	0	0
974.5	0	750	0	0	0	0	0	0	0	0	0	50	1700	0	0	180000	0	0	120000	0	76000	770000	0	0	0	0	0	0	1400	0	0	0	0	0	0	0	0	0	0	0	0	0	0	570000	0	0	300000	0	0
975.5	0	650	0	0	0	0	0	0	0	0	0	40	1600	0	0	200000	0	0	130000	0	86000	790000	0	0	0	0	0	0	1300	0	0	0	0	0	0	0	0	0	0	0	0	0	0	560000	0	0	300000	0	0
976.5	0	560	0	0	0	0	0	0	0	0	0	30	1500	0	0	210000	0	0	150000	0	97000	810000	0	0	0	0	0	0	1100	0	0	0	0	0	0	0	0	0	0	0	0	0	0	550000	0	0	300000	0	0
977.5	0	490	0	0	0	0	0	0	0	0	0	30	1400	0	0	230000	0	0	170000	0	110000	820000	0	0	0	0	0	0	1000	0	0	0	0	0	0	0	0	0	0	0	0	0	0	550000	0	0	290000	0	0
978.5	0	420	0	0	0	0	0	0	0	0	0	30	1300	0	0	250000	0	0	200000	0	130000	840000	0	0	0	0	0	0	880	0	0	0	0	0	0	0	0	0	0	0	0	0	0	550000	0	0	290000	0	0
979.5	0	370	0	0	0	0	0	0	0	0	0	40	1200	0	0	270000	0	0	220000	0	150000	860000	0	0	0	0	0	0	770	0	0	0	0	0	0	0	0	0	0	0	0	0	0	550000	0	0	290000	0	0
980.5	0	320	0	0	0	0	0	0	0	0	0	65	1100	0	0	300000	0	0	250000	0	170000	880000	0	0	0	0	0	0	680	0	0	0	0	0	0	0	0	0	0	0	0	0	0	550000	0	0	290000	0	0
981.5	0	270	0	0	0	0	0	0	0	0	0	110	1000	0	0	320000	0	0	290000	0	200000	900000	0	0	0	0	0	0	590	0	0	0	0	0	0	0	0	0	0	0	0	0	0	560000	0	0	280000	0	0
982.5	0	240	0	0	0	0	0	0	0	0	0	190	950	0	0	350000	0	0	330000	0	240000	930000	0	0	0	0	0	0	520	0	0	0	0	0	0	0	0	0	0	0	0	0	0	570000	0	0	280000	0	0
983.5	0	200	0	0	0	0	0	0	0	0	0	360	880	0	0	370000	0	0	370000	0	280000	950000	0	0	0	0	0	0	460	0	0	0	0	0	0	0	0	0	0	0	0	0	0	590000	0	0	280000	0	0
984.5	0	180	0	0	0	0	0	0	0	0	0	670	810	0	0	400000	0	0	420000	0	330000	990000	0	0	0	0	0	0	400	0	0	0	0	0	0	0	0	0	0	0	0	0	0	610000	0	0	270000	0	0
985.5	0	150	0	0	0	0	0	0	0	0	5	1300	750	0	0	430000	0	0	470000	0	390000	1000000	0	0	0	0	0	0	350	0	0	0	0	0	0	0	0	0	0	0	0	0	0	650000	0	0	270000	0	0
986.5	0	130	0	0	0	0	0	0	0	0	20	2400	700	0	0	470000	0	0	530000	0	470000	1100000	0	0	0	0	0	0	300	0	0	0	0	0	0	0	0	0	0	0	0	0	0	690000	0	0	260000	0	0
987.5	0	110	0	0	0	0	0	0	0	0	55	4500	640	0	0	500000	0	0	590000	0	560000	1100000	0	0	0	0	0	0	260	0	0	0	0	0	0	0	0	0	0	0	0	0	0	760000	0	0	260000	0	0
988.5	0	95	0	0	0	0	0	0	0	0	160	8400	590	0	0	540000	0	0	670000	0	670000	1200000	0	0	0	0	0	0	230	0	0	0	0	0	0	0	0	0	0	0	0	0	0	840000	0	0	260000	0	0
989.5	0	80	0	0	0	0	0	0	0	0	440	16000	550	0	0	580000	0	0	750000	0	810000	1300000	0	0	0	0	0	0	200	0	0	0	0	0	0	0	0	0	0	0	0	0	0	940000	0	0	250000	0	0
990.5	0	70	0	0	0	0	0	0	0	0	1200	29000	510	0	0	620000	0	0	840000	0	980000	1400000	0	0	0	0	0	0	170	0	0	0	0	0	0	0	0	0	0	0	0	0	0	1100000	0	0	250000	0	0
991.5	0	60	0	0	0	0	0	0	0	0	3500	55000	470	0	0	660000	0	0	940000	0	1200000	1500000	0	0	0	0	0	0	150	0	0	0	0	0	0	0	0	0	0	0	0	0	0	1200000	0	0	240000	0	0
992.5	0	50	0	0	0	0	0	0	0	0	9800	100000	430	0	0	700000	0	0	1000000	0	1400000	1700000	0	0	0	0	0	0	130	0	0	0	0	0	0	0	0	0	0	0	0	0	0	1400000	0	0	240000	0	0
993.5	0	40	0	0	0	0	0	0	0	0	27000	190000	400	0	0	750000	0	0	1200000	0	1700000	2000000	0	0	0	0	0	0	110	0	0	0	0	0	0	0	0	0	0	0	0	0	0	1700000	0	0	230000	0	0
994.5	0	35	0	0	0	0	0	0	0	0	76000	360000	360	0	0	800000	0	0	1300000	0	2100000	2300000	0	0	0	0	0	0	95	0	0	0	0	0	0	0	0	0	0	0	0	0	0	2000000	0	0	220000	0	0
995.5	0	30	0	0	0	0	0	0	0	0	210000	670000	330	0	0	850000	0	0	1400000	0	2600000	2700000	0	0	0	0	0	0	80	0	0	0	0	0	0	0	0	0	0	0	0	0	0	2400000	0	0	220000	0	0
996.5	0	25	0	0	0	0	0	0	0	0	590000	1200000	310	0	0	900000	0	0	1600000	0	3100000	3200000	0	0	0	0	0	0	70	0	0	0	0	0	0	0	0	0	0	0	0	0	0	2900000	0	0	210000	0	0
997.5	0	20	0	0	0	0	0	0	0	0	1600000	2300000	280	0	0	950000	0	0	1800000	0	3800000	3900000	0	0	0	0	0	0	60	0	0	0	0	0	0	0	0	0	0	0	0	0	0	3400000	0	0	210000	0	0
998.5	0	20	0	0	0	0	0	0	0	0	4500000	4300000	260	0	0	1000000	0	0	2000000	0	4700000	4700000	0	0	0	0	0	0	50	0	0	0	0	0	0	0	0	0	0	0	0	0	0	4200000	0	0	200000	0	0
999.5	0	15	0	0	0	0	0	0	0	0	13000000	8000000	240	0	0	1100000	0	0	2200000	0	5800000	5900000	0	0	0	0	0	0	45	0	0	0	0	0	0	0	0	0	0	0	0	0	0	5000000	0	0	200000	0	0
[truncated: 19 more columns]

## Sheet: Fig1G
BALF-EV#	Cst
8110000000	0.0476
12400000000	0.0545
7480000000	0.0675
6400000000	0.0707
241000000	0.0568
7030000000	0.069
9550000000	0.0703
2920000000	0.0663
7350000000	0.0616
4730000000	0.0575
14700000000	0.0618
20500000000	0.059
20700000000	0.0641
28600000000	0.0569
17200000000	0.0592
9770000000	0.0751
7820000000	0.0552
10400000000	0.0474
30200000000	0.0511
21600000000	0.069
17800000000	0.036
20500000000	0.043
36300000000	0.0536
10900000000	0.046
15200000000	0.0502
22000000000	0.0526
20500000000	0.0256
37900000000	0.0487
17800000000	0.0512
24000000000	0.0533
23500000000	0.0311
24500000000	0.0302
14200000000	0.0318
31200000000	0.0416
25300000000	0.0343
39400000000	0.0281
29900000000	0.0317
31200000000	0.0378
21200000000	0.0397
15400000000	0.0427
22700000000	0.0543
28800000000	0.0276
20700000000	0.0592
32800000000	0.0329
11100000000	0.0662
13000000000	0.0287
9640000000	0.0615
8380000000	0.0357
11400000000	0.0411
30000000000	0.0477
10900000000	0.047
11731000000	0.047
14788000000	0.048
15419000000	0.039
17313000000	0.041
11412000000	0.05
30657000000	0.051
29526000000	0.047
26087000000	0.046
12279000000	0.045
25669000000	0.054
53856000000	0.039
25194000000	0.033
22950000000	0.026
23251000000	0.046
35580000000	0.037
36632000000	0.042
17575000000	0.06
12422000000	0.059
24334000000	0.032
34195000000	0.065
20605000000	0.028
13746000000	0.063
45109000000	0.055
17850000000	0.059
21456000000	0.052
20918000000	0.04
22804000000	0.051
34913000000	0.036
12110000000	0.053
21463000000	0.023
17286000000	0.037
9336250000	0.066
14672000000	0.059
9724000000	0.07
9573200000	0.05
10000000000	0.061
22325000000	0.058
8344266667	0.028
13272000000	0.051
14193000000	0.05
19013000000	0.077
17664000000	0.068
16025000000	0.053
6314266667	0.069
10862000000	0.071

## Sheet: Fig1I
	Control-EVs	Control-EVs	Control-EVs	Control-EVs	Fibrotic-EVs	Fibrotic-EVs	Fibrotic-EVs	Fibrotic-EVs	Fibrotic-EVs	Fibrotic-EVs
Acta2	-3.06	-3.62	-6.7	-2.53	-1	-0.97	-1.08	-0.12	-0.34	0.09
Fn1	-3.23	-4.48	-4.46	-5.53	-3.03	-3.05	-4.31	-3.66	-3.36	-2.82
Col1a1	-3.52	-4.01	-5.37	-3.28	-2.29	-1.96	-2.56	-1.35	-0.93	-1.48
Col4a1	-4.15	-4.34	-5.07	-4.02	-3.16	-2.89	-3.15	-2.67	-2.49	-4.3

## Sheet: FIg1J
	Control-EVs	Control-EVs	Control-EVs	Control-EVs	Control-EVs	Fibrotic-EVs	Fibrotic-EVs	Fibrotic-EVs	Fibrotic-EVs	Fibrotic-EVs	Fibrotic-EVs	Fibrotic-EVs
Tgfb1	-4.04	-4.28	-4.38	-3.15	-2.54	-4.14	-4.44	-4.59	-4.82	-2.95	-2.51	-3.29
Serpine1	-1.03	-1.76	-2.54	-3.61	-3.9	-2.18	-1.99	-2.72	-1.87	-2.78	-2.84	-2.24
Axin2	-12.64	-12.09	-12.77	-13.04	-13.62	-9.62	-10.97	-12.12	-10.44	-11.88	-12.12
Nkd1	-9.77	-10.67	-10.29	-10.49	-7.56	-10.72	-9.39	-10	-10.94	-7.38	-6.77	-7.68

## Sheet: Fig1K
Control-EVs	Fibrotic-EVs
1.95	1.34
1.86	1.3
1.75	1.19
1.49	0.83

## Sheet: Fig2F
AGER			EGFR
Saline	Bleomycin		Saline	Bleomycin
0	64.64		0	0
9.52	44.26		0	0.43
0	31.9		0	0.34
3.95	58.84		0	0.19
0	59.13		0	0.17
0	45.76		0	0.14
0			0
0

## Sheet: Fig3B
Endothelium	Epithelium	Immune cells	Mesenchyme
0.05	0.02	0.07	0.13
0.03	0.03	0.06	0.12
0.08	0.08	0.12	0.18
0.01	0.02	0.04	0.13
0	0.02	0.06	0.14
0.03	0.03	0.06	0.11
0.02	0.02	0.04	0.09
0	0.02	0.03	0.09
0.04	0.03	0.04	0.08
0.02	0.02	0.04	0.1
0.03	0	0.04	0.13

[truncated: 24 more sheets: Fig3C, Fig3E, Fig3G, Fig4C, Fig5B, Fig5C, Fig5G, Fig5H, Fig5I, Fig6B, Fig6C, Fig6F, Fig6H, Fig6I, FigS1A, FigS4C, FigS4D, FigS6, FigS7B, FigS7C …]
